# Supplementary material for: Identification and validation of autophagy-related genes in Hirschsprung’s disease
Source: PeerJ. 2024 Oct 30;12:e18376. doi: 10.7717/peerj.18376 (PMC11531261; doi:10.7717/peerj.18376)
Supplement: Supplemental Information 2 [file peerj-12-18376-s002.txt]

!Series_title	"Transcriptomics analysis of Hirschsprung’s disease"
!Series_geo_accession	"GSE96854"
!Series_status	"Public on Mar 22 2017"
!Series_submission_date	"Mar 21 2017"
!Series_last_update_date	"Dec 25 2017"
!Series_summary	"A total of 3 pooled control and 3 pooled case colon samples were analyzed."
!Series_overall_design	"case vs. control"
!Series_type	"Expression profiling by array"
!Series_contributor	"Yankai,,Xia"
!Series_contributor	"Weibing,,Tang"
!Series_contributor	"Minjian,,Chen"
!Series_sample_id	"GSM2545127 GSM2545128 GSM2545129 GSM2545130 GSM2545131 GSM2545132 "
!Series_contact_name	"yankai,,xia"
!Series_contact_email	"yankaixia@njmu.edu.cn"
!Series_contact_phone	"+86-25-86868425"
!Series_contact_institute	"Nanjing Medical University"
!Series_contact_address	"101Longmian Avenue, Jiangning District"
!Series_contact_city	"Nanjing"
!Series_contact_state	"Jiangsu"
!Series_contact_zip/postal_code	"211166"
!Series_contact_country	"China"
!Series_supplementary_file	"ftp://ftp.ncbi.nlm.nih.gov/geo/series/GSE96nnn/GSE96854/suppl/GSE96854_RAW.tar"
!Series_platform_id	"GPL18943"
!Series_platform_taxid	"9606"
!Series_sample_taxid	"9606"
!Series_relation	"BioProject: https://www.ncbi.nlm.nih.gov/bioproject/PRJNA379943"

!Sample_title	"colon tissue_control1"	"colon tissue_control2"	"colon tissue_control3"	"colon tissue_case1"	"colon tissue_case2"	"colon tissue_case3"
!Sample_geo_accession	"GSM2545127"	"GSM2545128"	"GSM2545129"	"GSM2545130"	"GSM2545131"	"GSM2545132"
!Sample_status	"Public on Mar 22 2017"	"Public on Mar 22 2017"	"Public on Mar 22 2017"	"Public on Mar 22 2017"	"Public on Mar 22 2017"	"Public on Mar 22 2017"
!Sample_submission_date	"Mar 21 2017"	"Mar 21 2017"	"Mar 21 2017"	"Mar 21 2017"	"Mar 21 2017"	"Mar 21 2017"
!Sample_last_update_date	"Mar 22 2017"	"Mar 22 2017"	"Mar 22 2017"	"Mar 22 2017"	"Mar 22 2017"	"Mar 22 2017"
!Sample_type	"RNA"	"RNA"	"RNA"	"RNA"	"RNA"	"RNA"
!Sample_channel_count	"1"	"1"	"1"	"1"	"1"	"1"
!Sample_source_name_ch1	"human colon tissue, control"	"human colon tissue, control"	"human colon tissue, control"	"human colon tissue, case"	"human colon tissue, case"	"human colon tissue, case"
!Sample_organism_ch1	"Homo sapiens"	"Homo sapiens"	"Homo sapiens"	"Homo sapiens"	"Homo sapiens"	"Homo sapiens"
!Sample_characteristics_ch1	"group: control"	"group: control"	"group: control"	"group: case"	"group: case"	"group: case"
!Sample_growth_protocol_ch1	"A total of 30 colon samples from 15 Hirschsprung’s disease cases and 15 matched controls were randomly pooled, generating 3 pooled control and 3 pooled case colon samples."	"A total of 30 colon samples from 15 Hirschsprung’s disease cases and 15 matched controls were randomly pooled, generating 3 pooled control and 3 pooled case colon samples."	"A total of 30 colon samples from 15 Hirschsprung’s disease cases and 15 matched controls were randomly pooled, generating 3 pooled control and 3 pooled case colon samples."	"A total of 30 colon samples from 15 Hirschsprung’s disease cases and 15 matched controls were randomly pooled, generating 3 pooled control and 3 pooled case colon samples."	"A total of 30 colon samples from 15 Hirschsprung’s disease cases and 15 matched controls were randomly pooled, generating 3 pooled control and 3 pooled case colon samples."	"A total of 30 colon samples from 15 Hirschsprung’s disease cases and 15 matched controls were randomly pooled, generating 3 pooled control and 3 pooled case colon samples."
!Sample_molecule_ch1	"total RNA"	"total RNA"	"total RNA"	"total RNA"	"total RNA"	"total RNA"
!Sample_extract_protocol_ch1	"Total RNA was extracted with Trizol reagent, and then was purified with NucleoSpin® RNA clean-up (MACHEREY-NAGEL, Germany) according to the manufactures’ instructions. The RNA quality was assessed by formaldehyde agarose gel electrophoresis and was quantitated spectrophotometrically."	"Total RNA was extracted with Trizol reagent, and then was purified with NucleoSpin® RNA clean-up (MACHEREY-NAGEL, Germany) according to the manufactures’ instructions. The RNA quality was assessed by formaldehyde agarose gel electrophoresis and was quantitated spectrophotometrically."	"Total RNA was extracted with Trizol reagent, and then was purified with NucleoSpin® RNA clean-up (MACHEREY-NAGEL, Germany) according to the manufactures’ instructions. The RNA quality was assessed by formaldehyde agarose gel electrophoresis and was quantitated spectrophotometrically."	"Total RNA was extracted with Trizol reagent, and then was purified with NucleoSpin® RNA clean-up (MACHEREY-NAGEL, Germany) according to the manufactures’ instructions. The RNA quality was assessed by formaldehyde agarose gel electrophoresis and was quantitated spectrophotometrically."	"Total RNA was extracted with Trizol reagent, and then was purified with NucleoSpin® RNA clean-up (MACHEREY-NAGEL, Germany) according to the manufactures’ instructions. The RNA quality was assessed by formaldehyde agarose gel electrophoresis and was quantitated spectrophotometrically."	"Total RNA was extracted with Trizol reagent, and then was purified with NucleoSpin® RNA clean-up (MACHEREY-NAGEL, Germany) according to the manufactures’ instructions. The RNA quality was assessed by formaldehyde agarose gel electrophoresis and was quantitated spectrophotometrically."
!Sample_label_ch1	"Cy3"	"Cy3"	"Cy3"	"Cy3"	"Cy3"	"Cy3"
!Sample_label_protocol_ch1	"Labeling was performed according to CapitalBio standard protocol for NimbleGen system."	"Labeling was performed according to CapitalBio standard protocol for NimbleGen system."	"Labeling was performed according to CapitalBio standard protocol for NimbleGen system."	"Labeling was performed according to CapitalBio standard protocol for NimbleGen system."	"Labeling was performed according to CapitalBio standard protocol for NimbleGen system."	"Labeling was performed according to CapitalBio standard protocol for NimbleGen system."
!Sample_taxid_ch1	"9606"	"9606"	"9606"	"9606"	"9606"	"9606"
!Sample_hyb_protocol	"Hybridization was performed at 42℃ for 14h with NimbleGen Hybridization System."	"Hybridization was performed at 42℃ for 14h with NimbleGen Hybridization System."	"Hybridization was performed at 42℃ for 14h with NimbleGen Hybridization System."	"Hybridization was performed at 42℃ for 14h with NimbleGen Hybridization System."	"Hybridization was performed at 42℃ for 14h with NimbleGen Hybridization System."	"Hybridization was performed at 42℃ for 14h with NimbleGen Hybridization System."
!Sample_scan_protocol	"Arrays were washed in wash buffer I and II and III supplied by NimbleGen, and dried in NimbleGen Microarray Dryer. The arrays were scanned using MS200 scanner(NimbleGen) with 2µm resolution."	"Arrays were washed in wash buffer I and II and III supplied by NimbleGen, and dried in NimbleGen Microarray Dryer. The arrays were scanned using MS200 scanner(NimbleGen) with 2µm resolution."	"Arrays were washed in wash buffer I and II and III supplied by NimbleGen, and dried in NimbleGen Microarray Dryer. The arrays were scanned using MS200 scanner(NimbleGen) with 2µm resolution."	"Arrays were washed in wash buffer I and II and III supplied by NimbleGen, and dried in NimbleGen Microarray Dryer. The arrays were scanned using MS200 scanner(NimbleGen) with 2µm resolution."	"Arrays were washed in wash buffer I and II and III supplied by NimbleGen, and dried in NimbleGen Microarray Dryer. The arrays were scanned using MS200 scanner(NimbleGen) with 2µm resolution."	"Arrays were washed in wash buffer I and II and III supplied by NimbleGen, and dried in NimbleGen Microarray Dryer. The arrays were scanned using MS200 scanner(NimbleGen) with 2µm resolution."
!Sample_description	"The pooled  colon tissue of control"	"The pooled  colon tissue of control"	"The pooled  colon tissue of control"	"The pooled  colon tissue of case"	"The pooled  colon tissue of case"	"The pooled  colon tissue of case"
!Sample_data_processing	"NimbleScan software (NimbleGen) was used to extract fluorescent intensity raw data from the scanned images. The expression data of probes were normalized using quantile normalization and expression data of genes were generated using the Robust Multichip Average (RMA) algorithm."	"NimbleScan software (NimbleGen) was used to extract fluorescent intensity raw data from the scanned images. The expression data of probes were normalized using quantile normalization and expression data of genes were generated using the Robust Multichip Average (RMA) algorithm."	"NimbleScan software (NimbleGen) was used to extract fluorescent intensity raw data from the scanned images. The expression data of probes were normalized using quantile normalization and expression data of genes were generated using the Robust Multichip Average (RMA) algorithm."	"NimbleScan software (NimbleGen) was used to extract fluorescent intensity raw data from the scanned images. The expression data of probes were normalized using quantile normalization and expression data of genes were generated using the Robust Multichip Average (RMA) algorithm."	"NimbleScan software (NimbleGen) was used to extract fluorescent intensity raw data from the scanned images. The expression data of probes were normalized using quantile normalization and expression data of genes were generated using the Robust Multichip Average (RMA) algorithm."	"NimbleScan software (NimbleGen) was used to extract fluorescent intensity raw data from the scanned images. The expression data of probes were normalized using quantile normalization and expression data of genes were generated using the Robust Multichip Average (RMA) algorithm."
!Sample_platform_id	"GPL18943"	"GPL18943"	"GPL18943"	"GPL18943"	"GPL18943"	"GPL18943"
!Sample_contact_name	"yankai,,xia"	"yankai,,xia"	"yankai,,xia"	"yankai,,xia"	"yankai,,xia"	"yankai,,xia"
!Sample_contact_email	"yankaixia@njmu.edu.cn"	"yankaixia@njmu.edu.cn"	"yankaixia@njmu.edu.cn"	"yankaixia@njmu.edu.cn"	"yankaixia@njmu.edu.cn"	"yankaixia@njmu.edu.cn"
!Sample_contact_phone	"+86-25-86868425"	"+86-25-86868425"	"+86-25-86868425"	"+86-25-86868425"	"+86-25-86868425"	"+86-25-86868425"
!Sample_contact_institute	"Nanjing Medical University"	"Nanjing Medical University"	"Nanjing Medical University"	"Nanjing Medical University"	"Nanjing Medical University"	"Nanjing Medical University"
!Sample_contact_address	"101Longmian Avenue, Jiangning District"	"101Longmian Avenue, Jiangning District"	"101Longmian Avenue, Jiangning District"	"101Longmian Avenue, Jiangning District"	"101Longmian Avenue, Jiangning District"	"101Longmian Avenue, Jiangning District"
!Sample_contact_city	"Nanjing"	"Nanjing"	"Nanjing"	"Nanjing"	"Nanjing"	"Nanjing"
!Sample_contact_state	"Jiangsu"	"Jiangsu"	"Jiangsu"	"Jiangsu"	"Jiangsu"	"Jiangsu"
!Sample_contact_zip/postal_code	"211166"	"211166"	"211166"	"211166"	"211166"	"211166"
!Sample_contact_country	"China"	"China"	"China"	"China"	"China"	"China"
!Sample_supplementary_file	"ftp://ftp.ncbi.nlm.nih.gov/geo/samples/GSM2545nnn/GSM2545127/suppl/GSM2545127_501948A10_2012-04-28_532.pair.gz"	"ftp://ftp.ncbi.nlm.nih.gov/geo/samples/GSM2545nnn/GSM2545128/suppl/GSM2545128_501948A11_2012-04-28_532.pair.gz"	"ftp://ftp.ncbi.nlm.nih.gov/geo/samples/GSM2545nnn/GSM2545129/suppl/GSM2545129_501984A11_2012-04-28_532.pair.gz"	"ftp://ftp.ncbi.nlm.nih.gov/geo/samples/GSM2545nnn/GSM2545130/suppl/GSM2545130_501948A12_2012-04-28_532.pair.gz"	"ftp://ftp.ncbi.nlm.nih.gov/geo/samples/GSM2545nnn/GSM2545131/suppl/GSM2545131_526272A04_2012-04-28_532.pair.gz"	"ftp://ftp.ncbi.nlm.nih.gov/geo/samples/GSM2545nnn/GSM2545132/suppl/GSM2545132_501984A12_2012-04-28_532.pair.gz"
!Sample_data_row_count	"45033"	"45033"	"45033"	"45033"	"45033"	"45033"
!series_matrix_table_begin
"ID_REF"	"GSM2545127"	"GSM2545128"	"GSM2545129"	"GSM2545130"	"GSM2545131"	"GSM2545132"
"AB000409"	9.222512131	8.946404533	9.356940709	9.397623726	8.943423527	9.642226647
"AB000463"	9.209576184	8.344278152	8.653955689	9.209075827	8.792853726	8.721828898
"AB000781"	5.639776255	5.639701021	3.864126702	4.52315418	4.654550109	4.045442971
"AB001328"	5.037896124	5.408219332	6.219611912	4.81866142	3.613378417	4.934709917
"AB002294"	5.154384729	4.865008185	5.461715171	3.29861433	5.727256117	5.577014844
"AB002308"	10.99773711	10.98609453	10.86833435	11.3498897	11.57492597	11.34204116
"AB002311"	11.18511466	10.88990325	11.53869796	11.88454137	11.62009173	12.03181515
"AB002313"	12.11581445	11.87108793	12.22214612	12.32499976	12.01313536	12.56609084
"AB002360"	9.69444617	8.563745403	9.537616592	9.900319355	10.07623747	10.09592482
"AB002377"	7.811082432	7.860918737	8.231901799	9.477971923	9.377674721	8.587576519
"AB002381"	10.56080474	10.95939474	11.13867185	10.41786253	10.59140248	10.89492346
"AB002382"	9.787607136	9.163139674	10.74745319	10.11986893	10.57529512	10.76922684
"AB002384"	9.278851545	11.68951884	8.1377571	10.18201712	8.381937421	8.673382224
"AB003177"	12.96317577	12.98139794	12.78895653	12.99940075	12.87987009	12.74581134
"AB003333"	12.33614411	12.49016273	11.79711818	12.82331141	12.94113574	12.9450279
"AB006589"	4.769824623	6.039265633	4.05212023	4.449898074	3.508352586	4.59404089
"AB006590"	4.308564746	6.011589561	4.148429805	4.237081822	3.053545818	4.083009078
"AB006621"	5.808001414	7.502403804	5.984908294	5.45758116	4.441755686	5.165313036
"AB006625"	8.877364511	7.986433691	8.960274222	7.765037408	9.22288448	8.160939343
"AB007457"	12.63482874	12.67636154	12.5528391	12.19243686	12.14199518	12.44643485
"AB007870"	8.849462651	9.337123004	9.508689705	10.52254485	10.08427213	10.39738778
"AB007877"	9.527293627	9.214644541	8.938411952	10.05813314	10.62326945	9.461712715
"AB007878"	7.169070152	6.042885058	7.392523507	6.65822291	8.315965575	8.255789149
"AB007895"	5.88415342	6.244202073	5.601253776	5.340405601	6.253804003	5.803632608
"AB007921"	7.242550109	5.433547052	4.378587918	7.250095621	6.322923211	6.835932914
"AB007923"	9.890835921	9.929100517	9.935380627	9.660629006	10.24280624	9.579218623
"AB007928"	8.738579045	8.523743066	8.003081032	8.871547984	7.898465349	8.403540418
"AB007937"	8.178144441	7.792737595	7.828524325	7.060010624	7.751839932	7.47604463
"AB007940"	11.12905139	10.78117592	11.68104818	10.81280704	10.74773103	10.82903341
"AB008790"	8.400550311	7.884997732	9.839766896	8.745895123	8.266435661	8.072014128
"AB010419"	8.735416571	9.760519536	8.259997419	8.656228558	9.629187385	9.350137634
"AB010962"	10.19618764	9.771462563	9.183995328	9.622708755	8.873996168	8.693729129
"AB011088"	9.299217178	8.879801935	9.920269477	10.18825379	9.782900443	9.747237503
"AB011097"	4.966282794	4.242244265	4.832555878	5.156068915	5.528055532	5.253807784
"AB011103"	8.643088833	7.982217846	7.826465228	7.978504549	10.45216298	10.68686317
"AB011123"	10.48952196	10.45966112	10.99976329	10.08015957	10.25474106	10.12121088
"AB011154"	10.19817981	10.58913436	10.35435177	9.959743788	10.19612849	10.4956514
"AB011157"	7.799661109	7.593881089	6.294674045	8.045744374	7.699781338	7.252051329
"AB011163"	9.799399655	9.324131931	10.62915988	9.96830449	9.352515784	9.521704467
"AB011174"	11.26897574	11.03201555	11.05838929	11.14878822	11.11114624	11.36178689
"AB011180"	8.267454335	8.222152972	8.627378116	8.683909405	9.010116568	8.950807818
"AB011539"	8.916252997	9.709799122	8.812318519	8.473437071	8.171929856	8.311699278
"AB012143"	8.506554737	8.525024296	7.852389681	8.641568427	8.867988791	8.108137595
"AB012614"	6.897361452	6.368239287	7.785171258	8.570351734	7.811855672	9.034278178
"AB014512"	5.858217279	6.383367336	5.787283569	4.871981605	4.957134553	5.535561554
"AB014514"	9.761869322	9.779294691	10.10685341	9.409411516	9.988626751	10.54353194
"AB014527"	10.84432657	11.10659173	10.8603064	10.63552714	11.35744094	11.11538887
"AB014576"	10.24603594	10.02864526	10.24683737	10.19780053	9.936105958	10.5449626
"AB014593"	8.022254058	7.991682829	7.93994234	8.323198009	7.988808503	8.401753752
"AB014601"	10.09870483	10.07721215	10.30302382	10.28275462	10.26357473	9.651523361
"AB014605"	7.907989631	7.852668701	7.79388028	8.044736172	8.062865367	8.506625346
"AB014771"	5.229857057	4.847856638	3.607353989	6.483038608	4.930325756	4.899886167
"AB015046"	7.966504875	8.376901565	9.306551849	8.11343797	8.313856219	8.280103543
"AB015983"	5.653704957	6.424643328	7.584126698	2.290807735	3.229141818	3.222742748
"AB016073"	3.405624834	3.313898836	2.923301335	3.313855312	3.020768865	3.43067333
"AB016898"	7.651949328	6.740785928	7.59079137	6.796977948	6.624769142	7.133690923
"AB016902"	4.89977985	6.137692045	4.110321479	4.514986987	4.270409336	4.731704603
"AB016929"	4.957338891	4.618978611	5.177268035	4.698735222	4.844762247	4.443162371
"AB017007"	8.892995969	9.487723488	7.516433613	8.558022291	8.494698409	8.106865973
"AB018258"	13.14476214	12.19016166	12.3946278	13.33846429	13.01512861	13.46223536
"AB018263"	7.500134397	6.98724127	7.337925126	6.865114619	6.843522882	7.232869856
"AB018269"	8.75021054	9.387228971	8.717350838	7.736847018	8.77711556	8.927643462
"AB018304"	10.22762737	10.30646379	10.42885582	10.14173216	11.48463024	10.11967287
"AB018323"	7.326035726	7.360067489	6.612777105	7.0367286	6.065673548	6.229920489
"AB018344"	12.04966504	12.2943443	12.04111366	12.02860068	12.35530809	11.92905723
"AB019254"	5.326095067	5.744567469	6.022702923	6.371961297	6.793361404	6.018331504
"AB019489"	11.75381447	12.61516204	11.76715335	11.4782213	11.37680153	11.09175609
"AB019490"	12.3139659	12.10102129	12.01685455	11.74648976	11.8218136	11.52806911
"AB019491"	11.65708939	11.27378109	11.6290138	10.91517078	11.14200434	10.85457678
"AB019542"	10.81380548	9.401639852	10.51058459	11.20729136	11.46981578	11.43691529
"AB020627"	4.916662941	3.7093899	3.633163805	3.541564399	4.209757469	2.873950966
"AB020633"	11.61760553	11.58987353	11.6608441	12.11753545	11.65358253	12.64864409
"AB020644"	6.121535589	6.940487444	7.78240922	4.49962269	4.417872763	4.555288543
"AB020648"	9.241383312	10.21178124	8.889590355	8.823468512	10.05195145	8.929261072
"AB020652"	9.862847006	9.584088917	9.463437114	8.729231214	9.610622558	8.56772188
"AB020653"	8.892791112	10.69924362	8.681309403	8.217831714	8.642599777	9.49047687
"AB020674"	10.96444896	10.91554196	10.46076938	11.52397167	11.36333395	11.94749445
"AB020696"	8.16118581	7.101099549	7.054171241	6.632260944	6.932872601	7.017261635
"AB020699"	10.08917476	9.986573059	10.31290212	9.911524416	9.748971024	10.27046225
"AB020701"	5.396049858	4.019977619	4.159282032	4.532111202	3.743256436	4.716354432
"AB020703"	9.178352627	9.854403873	9.380471672	9.364573308	9.337610307	9.184634626
"AB020709"	3.869881274	3.469547398	3.073717425	3.52902131	3.043886901	2.685917729
"AB020711"	8.783826579	8.757602689	9.191329463	8.861113898	9.233810665	9.129649827
"AB020714"	7.060739158	6.788664832	6.755949095	7.514364531	7.540731732	7.607294061
"AB020721"	11.26563169	11.0553145	12.53967571	11.07931704	11.5623832	11.78017593
"AB020735"	4.922977987	4.16063788	3.353930168	3.974171348	4.658457149	3.351515261
"AB021642"	10.46799399	10.29200533	10.60369356	10.24990689	9.807080365	10.54706755
"AB021643"	10.59829327	10.56846093	10.90241031	10.3272515	10.67989992	11.0889027
"AB021660"	6.307441276	5.989681733	5.925092704	6.971052609	6.780405908	6.217502166
"AB022434"	6.604839331	7.05054523	8.557517311	8.392768624	7.558366372	8.490443376
"AB023144"	4.358417362	5.11554935	5.199534939	3.570924325	2.871567697	3.901764742
"AB023162"	10.21478136	9.891614215	9.799730552	9.783762586	9.914748078	10.1674258
"AB023164"	9.503126875	9.356820355	9.396587229	9.612198032	9.938093884	9.694789325
"AB023174"	10.12249944	9.592508054	9.629845451	9.352218923	9.460026198	9.673773172
"AB023202"	4.829869851	5.270312148	5.047263539	4.153667544	2.470146367	4.308710351
"AB023209"	13.48712868	12.8895163	12.77212728	13.14138323	13.19733712	13.0460166
"AB023213"	10.26676394	10.53260655	10.51096142	10.19780176	10.72324147	10.31234298
"AB023223"	4.09895848	3.410341105	3.796390097	5.245567917	3.597316631	4.594590349
"AB023225"	8.642435157	8.534465529	8.820295459	8.693367425	9.028518874	8.775136821
"AB023230"	10.68331082	10.44541862	10.54526656	12.10203313	10.82468354	12.29697759
"AB024691"	8.883290283	7.938479291	9.41030082	8.463999199	8.898694188	9.187334503
"AB024964"	3.411900738	2.714487321	4.062881552	3.070406503	3.261606032	3.487203339
"AB025105"	8.081970157	7.544651525	10.26717234	8.954467372	10.09569779	10.37639143
"AB025106"	8.132208719	7.856678873	10.02025494	9.250087565	10.1150763	10.19950635
"AB026722"	13.51079583	13.27005966	13.34538784	13.54309999	13.62792068	13.4237574
"AB027133"	6.023590256	6.011589561	5.345254427	6.073843793	5.798327929	5.870078618
"AB028070"	10.82842968	11.13734444	10.63227594	10.77766045	11.5156038	10.53188252
"AB028944"	9.075256377	8.410073933	9.620141548	8.211009759	8.481399861	7.6001902
"AB028949"	8.38826403	7.913438773	7.394096508	9.766772871	8.966039331	8.687057538
"AB028953"	2.224503394	2.71661783	3.914966279	1.819586442	2.311241523	2.822872881
"AB028963"	11.44515212	11.23039902	11.2570398	11.41618855	11.57177061	11.69083688
"AB028965"	10.44678184	10.93716259	11.24698043	11.10255204	11.53962572	11.42237178
"AB028966"	8.177892385	8.115168531	8.506052446	7.834791473	8.653830687	8.373081339
"AB028970"	10.66460008	10.49904511	11.06972546	10.61230393	10.84441861	10.68368277
"AB028979"	5.235397745	4.5633351	4.754256853	4.379225858	3.801251797	4.752197308
"AB028986"	10.4734392	10.63869492	10.47190501	10.56958517	10.00296434	10.56460424
"AB029012"	9.57093969	9.425544695	9.793472445	9.523193983	9.315163604	10.11450042
"AB029034"	6.707000139	6.580825357	6.699816728	6.209771113	6.697007852	6.703743034
"AB029331"	11.60327286	10.86187839	10.76641254	10.8506588	10.88301285	11.20397151
"AB029488"	7.399489853	8.626006482	5.819803558	6.131264331	5.771640004	6.238217463
"AB030181"	8.535338372	8.712288652	7.64657311	8.307427159	7.473945164	7.883796133
"AB030240"	9.221633519	9.301030388	8.447554402	9.227805563	8.508980809	9.717857177
"AB031045"	9.919289872	9.699342194	9.866025337	9.612872367	9.770944477	9.907507667
"AB032179"	9.755004716	9.340054593	11.7494852	11.14099416	10.99954641	11.45922539
"AB032251"	11.64410846	11.89944514	11.7660641	11.34013645	11.76382401	11.76200387
"AB032417"	9.530934546	9.711904736	9.599597869	8.831932012	9.455232682	9.502797799
"AB032592"	3.813247616	4.336576182	3.297719672	4.123434446	2.996045207	4.699407267
"AB032762"	3.614592068	4.113825496	3.67746314	3.2348998	3.539754382	3.68030185
"AB032945"	10.16988668	10.02611243	12.01057419	11.29837038	11.62600484	11.87917447
"AB032951"	11.87459427	12.67788222	12.87189357	12.71378911	12.74668757	12.54075301
"AB032956"	3.683258527	3.002972494	2.775661634	3.475850139	3.919730978	3.013158503
"AB032960"	3.860843644	3.953488751	4.348735235	3.234271378	4.256874793	3.911442324
"AB032966"	9.627810724	9.913202086	10.69004321	9.87910411	9.558192428	9.681141936
"AB032979"	9.896586708	10.14319122	9.211622357	10.56259676	10.3227814	10.01092415
"AB032992"	9.339094394	9.575985789	9.945534258	8.740914746	8.827193107	8.73815071
"AB032995"	7.318953981	7.596587095	7.653788062	7.490298958	7.091614158	8.010441388
"AB033000"	6.690566554	6.505843305	6.789416268	6.503213556	6.399101009	6.877372487
"AB033012"	5.768176383	5.685180488	7.410853257	6.794697879	6.405493795	4.639741532
"AB033021"	3.594572435	5.103052761	3.368796281	5.109373097	4.638027485	4.786005572
"AB033036"	2.21200896	2.680706924	3.583194116	2.313303907	3.782943186	2.557214009
"AB033044"	5.906157039	5.654146217	5.64714179	5.159681655	6.009277741	6.377043906
"AB033045"	11.2446791	11.40857601	11.48232148	11.38642271	11.44899905	11.77269829
"AB033052"	7.649053503	7.304096646	6.902631973	7.811125472	8.054405705	7.093009723
"AB033055"	7.150578969	7.080935816	6.81655363	7.62626536	6.346811549	6.841350483
"AB033058"	11.75075007	11.31908742	11.65286737	12.09335249	12.10378676	12.21412569
"AB033061"	10.05121887	10.20613244	10.48684457	9.757313164	10.34972928	10.39297797
"AB033063"	11.31842706	11.50136734	11.0133857	11.1938839	11.34781977	11.36205011
"AB033087"	10.33741083	10.35358354	11.33103857	10.60478337	10.63897144	10.96700047
"AB033115"	10.5993867	10.95182278	10.91048504	10.94611806	10.86356822	10.83893042
"AB033132"	10.4706482	10.84284067	10.49616421	10.20423733	10.08468949	10.10045446
"AB033605"	14.41722688	14.34290676	13.88453405	14.18953763	13.83578557	13.76954627
"AB033941"	4.703953392	4.574719155	5.080947537	4.562669826	4.95044975	3.883591493
"AB035700"	9.07961518	8.717008379	7.930639775	6.047435871	5.214365753	5.050588762
"AB036991"	11.86722707	11.61046025	11.00878078	11.6157653	11.29626082	11.15854266
"AB037594"	11.50965438	11.93331673	11.81692016	11.2185188	11.23194355	11.05848832
"AB037723"	6.694141946	7.927807586	6.267073178	5.60264097	6.394358079	5.693690454
"AB037741"	8.969455596	8.966142029	8.99532933	8.999597849	9.092162766	8.349988855
"AB037766"	7.166409161	7.061999712	7.306607668	6.771762796	7.570518336	7.076648876
"AB037774"	8.967627448	8.95760385	9.081769153	8.538225799	9.237875336	9.305772894
"AB037781"	10.46915287	10.04136812	10.36980768	10.72127533	11.1660605	11.08524923
"AB037789"	10.56232066	10.57760991	11.73441589	9.80929578	10.44480484	11.4984673
"AB037794"	6.602954167	5.828738196	5.889181469	6.245938641	6.145848612	6.396049858
"AB037808"	11.19531111	11.31405274	11.90047548	11.05253416	11.67405797	11.48355245
"AB037819"	13.23974397	12.49871191	13.54492548	13.42558372	13.74269094	13.68254265
"AB037821"	6.974689909	6.589775469	6.867658054	5.97397856	5.963344646	5.593539026
"AB037832"	9.821985827	8.858667356	10.12660149	10.75063774	10.49737904	10.37954472
"AB037833"	10.09908568	9.716150335	10.05268066	11.07184303	10.24956753	11.12536426
"AB037839"	11.53958254	11.77330066	11.32414302	11.60301376	12.489057	11.63799869
"AB037844"	10.89407812	10.7174151	11.4119747	11.34706616	11.36718091	11.79081361
"AB037853"	8.446332333	9.148453956	9.254023528	8.534335569	9.226095199	9.258214327
"AB037860"	12.78608816	13.06420078	12.93012848	12.52139391	12.86177586	12.61670877
"AB037861"	10.48774298	10.5587317	11.07699412	10.61991842	11.24447569	10.6498309
"AB037902"	4.599198755	4.084659594	4.185953739	5.02700804	3.806468423	4.065779085
"AB037911"	6.384975377	6.687831954	7.352125548	6.153424349	7.315608796	7.847381877
"AB039667"	8.049385724	7.145175073	7.422509704	6.887879808	7.446893886	7.198860478
"AB039791"	10.44975006	10.42575196	9.83866756	11.07656023	10.07899069	10.20458007
"AB039886"	2.73311568	3.282573244	3.073683154	4.400715523	2.977811104	3.019061365
"AB039921"	9.135021245	8.537186556	8.188681808	9.834247281	8.986226035	7.599897969
"AB040046"	8.349345372	8.054284678	7.925455933	7.446564755	7.755363647	7.761740034
"AB040413"	8.87508582	9.537914144	9.301906539	9.345055675	9.321661623	9.811081308
"AB040529"	10.84406547	10.79802945	10.53197928	10.24629407	10.85314344	9.689898237
"AB040820"	7.804975735	7.812295412	6.862244321	7.019918703	7.69962728	6.631679092
"AB040822"	7.225725123	6.661661253	5.766406995	5.664397505	7.642160749	5.335047283
"AB040875"	8.267182291	7.101661631	5.915616504	10.77999482	9.390449943	8.665204079
"AB040883"	9.537349072	9.291591817	9.494245785	10.51293972	10.94911226	10.80875765
"AB040885"	6.661260772	6.891278216	6.806275073	6.695527589	6.331148049	7.043757882
"AB040888"	8.979935015	9.030058759	8.515372238	7.250612981	6.998127791	6.950229267
"AB040895"	8.080456209	8.076048093	7.930476565	8.554267279	8.150165644	7.691222869
"AB040937"	11.1455406	10.64305572	11.37336812	11.86451927	12.26552114	12.12357655
"AB040942"	7.404134204	7.823640466	7.580511841	7.606389666	8.389988339	8.250011746
"AB040944"	7.461905031	7.567773589	9.144011179	7.271220224	8.402773757	8.773837467
"AB040946"	6.33708843	6.242994945	5.806741646	6.954371983	6.075066204	5.593539026
"AB040949"	10.73353729	10.43743604	10.55136393	11.6447694	12.24689311	12.56960632
"AB040957"	6.79676256	7.11155094	6.897746248	5.820186623	7.845842527	6.138443838
"AB041019"	11.70036619	11.82382888	11.21463993	11.95141699	12.1441732	11.52817004
"AB041533"	9.273861789	9.268034073	9.879825823	10.68301213	10.26456669	10.17845584
"AB041833"	13.00100086	13.11316725	13.08064001	13.05774068	12.75370508	12.78497299
"AB041834"	13.97085289	14.04209164	13.87623454	13.88793752	13.76457509	13.70108623
"AB042326"	9.433271623	11.12289599	9.052574571	10.0429105	8.490443376	8.327430936
"AB042648"	3.757289992	3.55505535	3.073048991	3.612529433	3.471408596	3.341729625
"AB043588"	10.06428968	9.368099568	9.426012051	10.00653044	10.27796	10.05003241
"AB044556"	7.404094172	6.262963021	5.408219332	6.044750377	6.55366001	5.030486167
"AB044777"	6.901087723	7.198271171	7.926760904	6.789708388	8.22455645	8.342038211
"AB045131"	12.24488429	12.08315668	12.92161639	12.2461681	12.66653058	12.02377493
"AB045369"	2.063848043	2.864473417	2.138257463	2.434588199	2.472175804	2.025206019
"AB045733"	11.58191681	11.40634236	11.72313547	11.51511456	11.55356776	11.67672386
"AB045830"	6.245893019	5.446689635	6.084527792	7.684456897	5.643556078	6.848172223
"AB045831"	4.171783278	3.39988201	2.539332545	4.229910878	4.007177557	3.645690132
"AB046399"	4.525812059	3.335797646	3.194071288	6.748738957	2.827839344	3.402490258
"AB046400"	3.953879814	2.565109697	2.207705476	6.915210148	3.079378111	3.653507206
"AB046614"	14.05790926	13.89947375	14.2737491	13.96798578	14.58110532	14.54575677
"AB046767"	10.60101517	11.25719571	11.55472645	10.88034835	10.99007595	11.55690121
"AB046770"	8.088084869	7.832964045	7.376936284	5.599469554	6.683040918	5.571388606
"AB046775"	9.163021898	9.843806918	9.023647637	9.717549968	9.036117278	8.927137939
"AB046778"	11.3862455	11.55655089	11.24834632	11.44456085	11.51272763	11.44247071
"AB046787"	8.175968639	7.938015791	8.172799011	7.937047135	7.604405709	7.676751884
"AB046826"	11.78842169	11.79098099	11.24663818	11.21987275	11.74230362	11.29039549
"AB046834"	4.731992358	4.635353909	4.385927957	3.745807412	4.952501312	3.423766395
"AB046859"	6.420541351	7.058347886	7.285228345	5.44278761	6.956515555	6.884307301
"AB047077"	8.832617901	8.533801208	9.084323688	9.010018352	9.385036874	9.315163604
"AB047784"	10.717869	11.15683009	10.70240414	10.53043502	10.38651352	10.69409449
"AB048796"	5.318573539	5.510518919	5.407916937	6.63748708	6.285002648	5.433643857
"AB051078"	9.036883519	8.743939022	11.07340567	9.941878201	10.35158957	11.54253409
"AB051233"	6.910366906	6.964881452	5.760918169	6.695260312	5.683345562	5.555785485
"AB051428"	9.475205494	9.146615513	9.553652139	9.588259834	9.717633758	9.754688283
"AB051435"	4.037004366	4.501076037	4.919506941	3.577815509	3.762114904	3.98489007
"AB051436"	7.662704687	7.296657462	7.203751265	7.100599269	8.136850167	7.492820179
"AB051443"	3.381477196	3.318548233	3.281342168	3.377429196	4.069461583	3.131095552
"AB051446"	6.738866445	6.311583037	4.457377596	6.023987161	5.677313727	5.690185195
"AB051453"	6.804012244	7.248875394	6.514316395	4.944305619	6.23567537	6.715437653
"AB051462"	7.276471541	6.790636518	7.28081252	6.146528964	6.190156538	5.670211512
"AB051473"	6.135530766	5.208700628	5.483976963	6.060803995	5.997680808	6.49042733
"AB051490"	7.150363689	7.654855817	7.336765396	6.829853364	7.173834013	6.50288271
"AB051500"	5.135374799	5.59685764	5.381937421	5.799346388	6.902724816	4.691930517
"AB051501"	4.201147654	3.978314629	4.017360751	4.781050157	4.054596721	5.450861525
"AB051508"	10.36060394	10.7858133	10.23297152	10.38925338	11.63268968	10.87559202
"AB051518"	9.640115486	9.821653779	9.644568525	9.160797441	9.520331881	9.736649012
"AB051520"	5.282962372	7.451894375	4.86987634	5.812410942	3.824380911	4.53732092
"AB051533"	9.72903828	9.775442711	9.145013775	9.836966665	9.9419841	9.028564732
"AB051543"	6.743466497	5.503046552	5.052763657	5.383894336	4.343734701	4.869234783
"AB051549"	7.191567585	6.74987747	6.3275742	5.499019887	6.961219308	7.612906084
"AB051813"	6.89443461	8.523835572	6.225043512	6.167709165	7.392204064	6.955520887
"AB051853"	10.95446381	11.81750467	10.47401323	10.53784777	9.302413192	10.24727032
"AB051866"	4.628196168	4.747645193	4.970582203	5.274026785	4.242975897	4.225498598
"AB052765"	12.11890419	11.94586404	11.72585987	12.00568637	11.70891842	11.83302419
"AB052917"	11.46924431	10.97414653	10.96514647	11.09192061	10.77448317	10.68343777
"AB052918"	11.40481416	11.03924699	10.90045054	11.18569586	10.88887389	10.63950107
"AB053302"	4.392784506	4.271171658	3.789750114	5.667846721	6.201412343	4.474228353
"AB053321"	4.603145614	5.497174829	3.822750539	5.757594023	6.795507223	6.243990803
"AB053445"	5.567311185	5.630551085	5.576207686	4.957956375	4.469508326	3.889161996
"AB054575"	4.62634568	3.902382351	3.586596629	3.794436662	5.128074769	3.85623876
"AB054881"	7.948616031	7.053253643	6.884334168	7.809939152	8.651499503	7.62400948
"AB055226"	9.895461074	10.57466353	9.95978725	10.20217771	10.48780055	10.77743944
"AB055227"	12.04514499	12.14843616	11.60014708	11.99560411	12.46348879	12.20552341
"AB055890"	10.46664476	10.67136309	9.921117921	11.38920804	10.97721516	10.99558889
"AB056866"	6.432311385	6.074595345	5.589685599	3.604000136	3.386631633	3.611951367
"AB058703"	6.779949118	6.98170655	6.621613818	5.434858373	7.827307768	5.599347552
"AB058718"	10.14965339	9.710086284	10.16968366	10.84727107	10.57853997	11.19186635
"AB058751"	8.668565926	8.701004548	8.889120613	8.862890853	9.269185368	9.655414444
"AB058757"	2.92816184	2.499884146	2.533513513	2.20576784	2.440739631	2.835135832
"AB058774"	8.528027002	8.349542206	7.189238469	6.785006431	8.00527871	7.663009384
"AB058779"	3.617286727	4.21480091	3.924964483	4.862059544	3.896291227	5.041409464
"AB058780"	6.052568051	6.179391617	6.371938653	9.79047264	10.73293115	10.65374973
"AB058893"	7.82705366	6.296143504	7.261827899	5.817216483	7.411389805	6.399752157
"AB058895"	3.572525918	4.274008142	4.522595654	3.560115745	4.34775777	4.335075875
"AB059277"	12.22329623	12.43065504	11.92328592	12.3213239	12.23087979	12.35881381
"AB061325"	7.250494554	8.121286399	9.705730004	9.577751132	9.509760558	10.59523734
"AB061371"	8.575593701	9.249968384	9.717353237	9.318657362	9.215353895	9.741981108
"AB061669"	6.433118028	6.335299234	5.190203958	4.481796203	4.793141573	5.01464541
"AB061798"	7.386367794	5.960222086	6.237206136	6.137358017	6.630386541	6.651947176
"AB062436"	12.46609148	12.69522264	12.1529142	12.43899639	12.46445061	11.86305337
"AB062477"	6.033345909	5.319935801	4.931787048	5.733704125	4.150990146	5.121972734
"AB062481"	10.88029829	11.39809749	10.26560801	10.77735264	10.31577678	10.58765208
"AB062482"	8.274901319	7.993405473	7.788921878	7.994878935	6.966911455	7.628750998
"AB062485"	10.40862175	10.17781342	10.14354418	9.951898094	10.90838564	10.21244714
"AB062488"	6.278224557	5.294727339	5.066549918	5.33896274	5.95666307	5.08643137
"AB062787"	8.611430245	6.458257312	4.90719353	6.395875115	6.393311509	6.296736375
"AB063318"	13.33958661	13.31013727	12.84355537	13.29386293	13.45492413	12.98583712
"AB064667"	3.638803691	3.275379596	3.720070474	3.934827841	4.515706145	4.319646834
"AB064670"	3.620175829	3.768025487	4.395590685	4.443122578	4.578830054	4.769824623
"AB065089"	13.63282517	13.88114181	13.44423923	13.75357108	13.88877797	13.03817589
"AB066484"	12.34807343	12.95157565	11.99709845	12.5629959	12.61526611	11.81239799
"AB067467"	5.00535058	5.581239756	5.647046786	5.617216189	4.888524089	5.176988908
"AB067492"	10.56351891	10.66449973	12.72416484	10.5203476	10.14674202	10.69776843
"AB067495"	7.118756313	6.344445053	5.775103232	4.860635101	6.184538179	6.932071804
"AB067502"	8.620047132	8.53302948	8.978607508	9.023018821	9.305455311	9.486722417
"AB069681"	12.3741766	12.46981757	12.10772039	12.52084553	12.07589899	12.23993843
"AB070452"	3.373160967	4.156962839	3.840513589	4.253921213	3.443898343	3.755432417
"AB071195"	7.670015302	9.377426376	7.471121601	8.183539612	7.260104716	7.936458327
"AB071605"	11.57915921	11.94961883	11.51420315	11.58099367	11.63613106	11.6671626
"AB072904"	4.100859941	3.340576511	3.521013035	4.539921842	3.656828118	4.84955898
"AB073382"	12.32993855	12.39188095	12.07512836	12.23600974	12.43338811	11.37827654
"AB073385"	4.552493889	4.478039898	4.197771053	4.309561844	5.302406795	4.483635228
"AB073386"	9.871507633	9.192635568	9.893196397	9.241640484	9.077045876	7.917555277
"AB073387"	9.832992992	10.01183384	11.31111616	8.576667247	8.658475715	9.233196152
"AB073390"	12.5151935	12.49103413	12.57970841	12.30085639	11.94665923	12.00981113
"AB073393"	11.42163615	11.98101129	11.83072938	10.9896425	10.90638196	11.15876644
"AB073395"	6.530016103	6.724659821	6.295225268	6.651752054	6.659172483	6.404952496
"AB073398"	9.793432777	9.269263226	10.18398441	11.171189	11.59248138	11.35403307
"AB073660"	9.700112647	10.91890497	9.083806124	9.118743856	8.892562548	9.60306696
"AB074157"	9.344921458	9.951575119	9.488954979	8.721027052	7.764944553	7.739275663
"AB074415"	13.49415959	13.31623336	14.38781358	13.13007417	13.26169986	12.50848934
"AB074416"	13.48717158	13.20628073	14.16135322	13.05582839	13.3231391	12.68894856
"AB075501"	9.453151056	7.245403438	9.162283815	8.367712652	6.077659594	4.866492612
"AB075503"	9.654279249	9.613066186	9.388188461	9.614760264	9.648889978	9.74363311
"AB075509"	6.986746539	6.725777959	5.995543311	6.638285301	5.96469666	6.1287017
"AB075512"	6.155797797	6.360515281	5.052763657	5.475182184	6.310979884	6.169670504
"AB075841"	6.696686608	6.501450292	7.456510485	7.101951516	7.684683408	6.857005603
"AB075843"	6.268920899	5.810116584	4.458893787	5.222240415	4.797225734	5.771640004
"AB075848"	8.99185428	9.325017112	8.007404646	7.954620331	7.007148398	7.631691459
"AB075864"	6.846947064	7.522539947	7.611955792	7.135641574	7.474865121	8.068764308
"AB075868"	7.16444338	7.02194382	6.202758568	7.512986914	7.409420638	6.944524667
"AB075869"	3.274858001	4.101952567	2.791272308	2.812375001	3.402490258	2.818421123
"AB076184"	12.70972022	12.80689743	12.93901326	12.8721386	12.70832223	12.84774405
"AB076384"	14.12971322	13.5172746	14.08082813	13.88805288	14.0821762	14.13560255
"AB077043"	4.394363225	3.495899786	2.45817199	5.036876927	3.081987195	5.076264062
"AB077207"	13.13544534	13.76457627	12.77816	13.03495596	13.55602813	12.40604746
"AB077208"	13.21843989	13.87812964	12.87960789	13.0063258	13.63251091	12.53387602
"AB078026"	11.06996036	12.31185067	11.54575958	12.1460427	11.47959704	13.40883802
"AB078780"	6.934891516	6.767134349	7.330564674	8.132591237	7.711247094	7.836763003
"AB078876"	5.465481514	4.811070226	5.93607724	4.18628661	4.556411021	3.73081383
"AB079778"	11.58545116	11.50983032	11.29241211	11.51403056	10.86046851	11.04631732
"AB080587"	9.355771069	9.380200209	9.254471691	9.200351086	9.437725652	9.591949201
"AB082524"	10.15992102	10.33640201	10.35925013	10.06198999	9.90339911	10.43666251
"AB082528"	8.874194488	8.943073588	8.303169756	8.431202976	8.395484438	8.320999061
"AB082533"	9.980897865	10.01034082	10.84778744	10.2962758	10.59201192	10.47824219
"AB084087"	7.858654925	7.445575256	6.953855375	6.567972802	6.315913965	5.470771113
"AB084281"	8.307173481	8.515732949	8.873288761	8.445891374	8.943112572	9.306169489
"AB084459"	8.19260105	9.195994924	8.203211926	8.048058498	9.296484481	6.449388043
"AB085683"	4.166755609	3.92258797	4.301126671	5.224584425	4.233174817	4.319307224
"AB085843"	3.098183716	4.415123157	4.227225075	3.848758128	4.510455622	4.448643304
"AB085901"	4.866334346	4.787892115	4.34071892	4.359928733	3.966430467	3.657982919
"AB086378"	3.85715494	4.844611621	3.511543942	4.107888695	4.05476167	4.779033789
"AB088047"	6.49757245	6.236519406	6.41572487	6.194118579	6.432394909	6.601491506
"AB088847"	4.853416857	3.330042035	4.265609421	5.269732624	4.893522393	7.329803512
"AB089958"	8.005874333	7.496241825	7.753377894	7.671865836	8.442660733	7.69363122
"AB093548"	5.02430638	4.974396233	4.388389323	6.524842563	4.693152381	5.717742217
"AB094146"	9.264928812	9.581224878	9.322593159	9.372994527	9.069278433	9.320120212
"AB095365"	3.068430055	3.017048902	2.854554259	4.19761381	3.477444198	3.028215507
"AB095933"	11.50241067	11.2184479	12.47231755	11.19553025	10.97171325	11.44609915
"AB095935"	3.064710435	3.055074152	3.785529628	6.713506119	4.806911741	5.619920623
"AB095936"	9.900725701	9.977492305	11.25737364	8.555923111	8.537339559	8.102801407
"AB096679"	5.630108374	5.591954623	5.253486352	5.975983205	5.311553975	4.688639172
"AB096680"	4.895346251	4.899963483	5.258865612	4.870152615	4.892128694	5.123177822
"AB096935"	3.452858965	4.031059893	4.134738443	4.724966713	5.491910803	3.747118816
"AB096937"	3.12386481	3.365650549	3.382445921	3.51130357	2.413810687	3.256376659
"AB096939"	2.89696929	2.196355243	2.688583227	8.446556071	6.639932499	11.0680415
"AB096941"	2.859830439	1.962437971	2.873143853	2.639648933	2.657914343	2.849859185
"AB096943"	5.532345015	5.286940273	6.056303892	8.959129678	7.102805081	8.48677872
"AB096945"	3.544398832	3.717901206	4.145791562	7.395306199	5.810895482	6.274397723
"AB096946"	4.104068226	3.432478429	4.370889631	4.492224943	4.592570654	3.906024719
"AB096949"	4.755838299	4.289517273	5.457673082	7.202857477	6.103306694	5.386428154
"AB096950"	2.909293086	2.97929371	3.758260531	3.286511558	2.4760187	2.158013807
"AB096952"	2.847896716	2.697662633	3.357720896	3.201649543	2.57128848	3.049038235
"AB096956"	2.765407444	2.991172609	2.899059591	3.203686672	2.693208149	2.564865895
"AB096957"	4.431469189	4.872607168	6.764068765	6.215474757	6.157282253	7.142090715
"AB096958"	3.921836178	3.319632384	3.398829182	4.722711917	5.222549563	4.187308519
"AB096959"	3.489183245	2.82999159	3.248853578	4.701238528	3.477767979	4.072766098
"AB096964"	5.803345878	6.220142253	6.88452344	8.482093187	7.567371276	7.882774475
"AB097013"	7.418184887	7.215371855	7.776978423	7.899315832	7.735784129	7.970793272
"AB097018"	10.80054031	10.30545725	10.31106653	11.1696241	11.02298388	11.25126386
"AB097021"	10.97499972	10.81311275	9.89797248	11.00054464	11.07817276	10.97429677
"AB100373"	8.196655727	7.874464405	8.754240148	6.721624207	7.514983832	7.175002558
"AB102644"	3.309379944	5.992877173	4.468791822	3.933997453	4.876163289	4.976074885
"AB102716"	9.813684207	10.31631774	9.26191908	9.256591312	10.50006915	8.861892108
"AB102720"	9.538909614	10.00525737	8.938546333	9.12354567	10.16057032	8.702231223
"AB102793"	8.511008585	9.350326845	10.74547223	9.739042875	8.246272686	10.63962171
"AB102795"	9.140187635	9.990919275	10.85229073	10.19133563	9.065020501	11.11151866
"AB102799"	10.07628798	9.9282726	9.6158674	10.69621756	9.665550351	9.567273342
"AB102869"	8.860171668	8.981420579	8.419003259	8.736125882	9.469727074	8.554453017
"AB102884"	11.16431515	11.18826504	10.89419008	10.89823912	10.91642902	11.26342737
"AB102888"	10.56870147	9.129110141	9.793227103	11.92776674	11.05856172	9.787279651
"AB102894"	3.59485903	3.08452354	4.26230536	3.521465389	3.479437533	4.45666818
"AB103083"	11.5418504	11.90859051	11.16468454	11.17743791	11.1891317	11.00933646
"AB103086"	11.58510296	11.80392328	11.18593782	11.12638822	11.21580786	10.99394419
"AB107353"	9.293381291	8.827787275	10.12293668	9.765421037	10.81806196	11.17083585
"AB109023"	5.862743967	6.23516603	4.81398636	5.747137619	4.641256999	4.941843437
"AB109552"	4.862386917	5.751308388	5.36302035	7.079862342	5.718013584	6.111254629
"AB110790"	6.934078862	7.838160765	7.268997602	7.883496799	8.093195168	7.142294978
"AB110791"	8.068704126	9.076899218	8.762384697	9.36687973	9.24885097	8.570693267
"AB112582"	5.272295722	5.124497708	4.209468962	4.519063779	4.599145184	5.325703013
"AB112583"	4.713294399	4.711302167	5.117229582	4.893900936	5.330529718	4.70610503
"AB113249"	9.838964527	10.3077632	9.407988931	9.358262401	10.46849453	8.962911039
"AB113382"	6.017492152	5.153756705	5.301097398	5.899325501	6.521857943	5.515343456
"AB115332"	11.77848367	11.84889561	10.87914524	11.78145844	11.75164845	11.65258616
"AB117974"	12.09902784	12.07249045	11.76383625	11.91282435	12.20108227	11.86910308
"AB118749"	5.755646053	6.271537729	5.262989321	3.462903022	5.059026411	4.9847625
"AB126077"	4.096742559	4.480239267	3.691455998	3.61482761	3.743633446	4.265706926
"AB126828"	7.370316007	9.263609819	6.803374295	6.256352125	5.615498694	5.78704844
"AB127078"	6.154605486	7.847230898	7.279797202	4.986943314	5.135563599	4.817029686
"AB154416"	12.0897801	12.15229289	11.24555883	11.47334331	11.99312263	9.951218408
"AB158469"	4.440779489	3.627595166	3.334496768	3.287117636	3.288092739	3.855850203
"AB158503"	13.01515958	12.52067326	12.70806247	13.89177131	13.33778112	13.92381478
"AB163437"	5.752588045	7.398065573	6.488492515	5.643925437	6.355759839	5.978909477
"AB163438"	5.948668589	6.865322516	6.503536375	6.169842846	6.017293932	5.709491915
"AB163917"	9.438886851	12.65605536	9.983711892	11.33251254	7.908443062	8.600121795
"AB166669"	7.337918884	8.779746929	7.671284172	7.552780513	7.697465257	7.367417372
"AB166670"	6.220581476	7.647071257	7.02935018	6.471450868	6.838089522	6.501351562
"AB176708"	8.326512181	9.016507741	6.69953914	8.639791085	6.726415729	7.958878626
"AB177850"	8.351282913	8.188635822	9.319619289	7.647352649	7.889917015	7.800616509
"AB177859"	11.57018246	11.55768153	11.08483821	11.59935532	11.82662702	12.31003636
"AB180041"	5.248868755	5.394274039	6.571907332	5.995328482	7.048478155	6.335897665
"AB180042"	3.667631032	4.156218615	3.809579079	4.535623759	4.893667999	5.17145505
"AB180043"	1.983130425	2.16340212	2.276169082	3.125584982	2.226354387	2.837055156
"AB185927"	8.466104203	8.408516568	7.448465732	6.893424102	8.46093378	7.710007393
"AB188306"	13.70860714	14.0370807	13.95358522	13.56348265	13.99935551	13.95001209
"AB188489"	6.935401992	3.982300002	3.279916962	4.056782926	4.134935538	3.037628215
"AB188491"	9.239708547	11.02670214	9.9938593	10.55791874	11.0985224	11.61066662
"AB188493"	10.07651781	9.970161123	10.80763949	10.77281089	10.39376176	11.44783435
"AB188496"	7.965685601	7.190895313	7.081777406	6.365381095	7.506574968	5.883936005
"AB189172"	9.609910245	9.487727105	8.159941956	9.630012788	8.86222262	8.597744568
"AB190910"	6.524947532	6.779941241	7.74682466	7.089518278	8.124159059	7.376772232
"AB191259"	13.2885757	12.69605675	12.34203779	12.55710681	11.73974796	10.93349504
"AB191261"	12.95605133	11.94371592	11.53189348	12.23427407	13.1832951	12.3607482
"AB194232"	10.82126074	11.11780009	11.32437736	11.00718625	11.67401965	11.54075594
"AB196634"	5.913968858	5.212896126	5.741310574	5.335501121	6.362422546	5.496264199
"AB196635"	3.524665509	3.610818156	3.120501246	3.220407351	5.53126604	3.964583463
"AB208789"	7.774745557	8.892611421	9.496171506	7.846095856	9.781259049	8.747415598
"AB208805"	8.578350046	7.785402116	7.438630528	8.702718485	8.001855712	8.107778349
"AB208816"	12.93771273	12.6833769	13.69308162	13.59215821	13.84497798	13.88614202
"AB208831"	9.684383606	9.533816584	9.818473212	9.549249068	9.903014161	10.10904682
"AB208847"	8.945865463	8.903776727	8.759054274	8.51025701	9.141441732	8.743303568
"AB208898"	9.076093	9.316023974	9.750976074	8.322522183	9.03306366	8.420791436
"AB208930"	3.38603836	3.389511746	2.982874961	2.262403089	2.964657388	2.926056366
"AB208933"	11.94670261	11.82074743	11.81618304	12.57416922	12.65164486	12.27262836
"AB208935"	5.73430588	8.868762994	5.437653878	7.713264839	7.416394741	7.751214645
"AB208963"	12.32487253	12.54569687	12.9824899	12.83335146	12.58254916	12.95463516
"AB208968"	9.684472852	9.289068568	10.22562873	10.23706592	9.76545104	9.387411226
"AB208975"	12.52849675	12.61280698	12.61766659	12.34329308	12.26260678	12.36982954
"AB209006"	8.886379433	9.135140816	9.134313878	9.071331495	9.276140694	9.475968255
"AB209057"	9.843309778	10.13353925	10.12443244	10.26727384	10.29062645	10.41834409
"AB209063"	7.492232155	7.657842906	7.225573789	7.389194217	7.823555128	7.904374507
"AB209070"	12.29586715	12.31660935	12.00897037	12.33374816	12.32831247	12.21052524
"AB209095"	12.1723866	11.80798524	12.22436345	12.03380252	11.76309403	11.97745742
"AB209109"	11.29156223	10.74761801	11.37725652	11.51126398	11.32826949	11.46337407
"AB209119"	11.11071532	11.3570605	10.99447769	11.31991831	11.89362326	11.73964401
"AB209120"	6.394807357	5.545922049	5.802237169	5.9419819	6.977261603	5.312676063
"AB209181"	6.35921718	5.95633085	5.605888378	6.968943211	7.014926544	5.58306471
"AB209221"	13.8445025	14.39804552	13.34704022	12.78010013	12.00906358	12.98826371
"AB209244"	9.483363353	9.278820887	9.952232065	9.080443151	9.570647544	9.640770394
"AB209247"	7.468145033	7.401264388	8.174501797	4.941843437	7.120261728	7.032377495
"AB209248"	4.34079724	5.015876641	4.22122749	4.293436702	4.844611621	3.822230471
"AB209268"	11.89937139	12.19598917	12.05319682	12.07842801	11.90319757	11.71362356
"AB209269"	5.717832678	5.386866115	5.412632507	5.533466792	4.848332494	5.475976561
"AB209288"	5.306965768	5.589550782	5.597879739	6.113600494	5.913863575	5.994317228
"AB209302"	10.90818626	10.30560385	11.04233934	11.40599592	11.43932487	10.85712935
"AB209327"	9.673783241	9.936656929	10.2166405	10.50467441	10.67465776	10.24002602
"AB209385"	11.54863867	11.54752415	11.78846892	11.4995064	12.26478095	12.26251006
"AB209387"	5.596028702	4.886964655	5.127856104	5.437101205	6.044311053	5.737072891
"AB209399"	11.65603974	11.31991831	12.07121191	12.31991918	12.33260151	12.41149648
"AB209409"	9.380065974	9.0859581	10.14021001	11.17693052	10.5813843	12.10325813
"AB209413"	11.0965718	11.72816078	10.70536991	10.71305094	11.39971147	10.60291845
"AB209506"	9.62469111	9.68628901	10.35979666	9.642430283	9.612186603	9.699941798
"AB209512"	12.92623433	12.76621798	13.44707028	12.97165807	13.3703818	13.48474905
"AB209513"	8.715064187	8.671814543	9.38472289	9.566586481	10.02921751	9.950976178
"AB209537"	4.00231547	3.064710435	5.451019839	2.755079849	5.927137939	5.785498241
"AB209546"	5.313942357	4.919139827	5.224167647	4.562871272	5.469153375	4.421391632
"AB209571"	9.787352305	9.583023328	8.95711046	8.709548434	8.801620421	8.611005241
"AB209588"	9.616901296	9.972344142	9.77546872	9.889819542	9.626158383	9.628760657
"AB209620"	3.218099174	4.786455222	3.523699946	2.621336886	4.05540392	2.923111139
"AB209633"	10.4247315	10.62905257	10.52014347	10.19832581	9.957094349	10.88457449
"AB209635"	4.863041442	4.417758019	3.94901192	3.612800691	3.93413903	3.627408396
"AB209649"	9.997943681	10.67066218	10.54881613	9.776702793	9.743111328	10.05891483
"AB209669"	11.43968224	10.81544006	11.80694275	11.36704737	10.26704496	11.40204529
"AB209684"	5.062078527	4.343422036	4.611426187	3.9651101	4.267385978	4.38538962
"AB209693"	12.59623796	12.20614863	12.68544228	12.43986656	12.5026255	12.31161843
"AB209701"	7.685788809	6.502063223	6.36429227	8.130694107	7.92857167	7.360903255
"AB209734"	6.597739727	6.014741359	6.339247864	7.03965167	7.131875476	6.86653094
"AB209736"	11.70985033	11.41925435	12.29114563	12.07435467	12.35855157	12.38557488
"AB209761"	11.18132522	11.38510333	11.39683524	11.24407907	11.63617239	11.82085734
"AB209774"	8.991391459	9.065866578	8.434999278	5.113583825	5.817697437	6.611738957
"AB209780"	11.15844181	11.22657723	10.43422351	11.04650218	10.70654756	10.42722043
"AB209784"	11.17220008	11.14597289	11.67937132	11.50667706	10.9201106	11.09902524
"AB209790"	12.49528143	12.33018725	12.64295337	12.67258189	12.84813159	12.8572777
"AB209799"	12.84043642	13.00527618	12.928646	13.07299389	12.99876682	12.57286194
"AB209812"	12.70500416	12.41210304	13.11823627	12.82196052	12.77039546	12.94255735
"AB209814"	7.9379499	7.288538519	7.187149141	9.019737214	5.590083984	6.476979446
"AB209828"	10.75936259	10.92480887	10.56258874	10.54400657	10.43290034	10.84589042
"AB209832"	3.230448976	3.901108243	3.331733875	3.511518642	4.591805061	3.753903997
"AB209864"	12.68267365	12.43787244	12.21452136	12.5773057	13.37841778	12.62220951
"AB209877"	9.027438012	9.080595844	9.815941211	9.155708762	9.344408212	9.833414794
"AB209907"	10.71067034	10.76371009	11.71027794	10.15364158	10.5611239	10.52284043
"AB209917"	7.827639947	7.527295583	6.946841958	7.382993136	7.489505204	7.309884662
"AB210004"	3.561399461	3.489106156	4.178961575	3.049648191	2.759134524	4.212273611
"AB210005"	6.495456932	6.888429109	7.976036495	6.62075061	7.092905102	8.313470348
"AB210019"	9.567341041	9.633864731	9.256464175	9.680473985	9.978969949	9.510963303
"AB210027"	12.35338392	11.85960405	11.74961559	11.9222261	12.29971136	11.95603606
"AB210040"	5.961664997	5.951408286	5.524837863	4.349025513	4.644611964	5.051219819
"AB210041"	9.693731742	9.596285933	9.618118414	9.415036513	9.655152156	8.939862143
"AB210045"	6.451633141	6.080870812	6.501291046	4.467135986	4.451230897	5.070114503
"AB212048"	11.04889374	10.91991239	11.08062569	11.36785334	11.19731389	10.94516954
"AB219764"	4.184335843	4.314964741	4.833305046	5.09713038	3.652647104	3.306437243
"AB231715"	6.352913858	7.119864517	8.043024549	4.3357262	8.607072825	7.656208175
"AB231740"	4.220894848	3.348345745	3.080572395	5.914129162	3.782943186	4.886101369
"AB231745"	7.810054228	7.743148027	8.280103543	9.754552671	9.563797063	8.812054374
"AB231747"	7.815807235	7.745539879	8.319359164	9.64652397	9.441073414	8.856535088
"AB231748"	4.604943084	4.673923835	5.339001948	4.983335675	5.316601944	5.32234281
"AB231766"	9.00637377	9.124737557	8.053398652	8.480137055	8.280572676	8.175289555
"AB235153"	3.796400481	4.941843437	5.572513791	3.170117348	4.870877587	4.561185588
"AF000424"	12.1529142	11.94741891	11.1295403	11.91378435	10.25443331	11.71086841
"AF000425"	11.58674303	11.87070397	11.15808319	11.44233971	10.1492769	11.41572096
"AF001542"	11.74504522	11.97862531	11.9515368	11.19015499	12.08627541	12.51478049
"AF001903"	13.23955139	13.4381517	13.83678091	13.29343151	12.92049131	12.82351045
"AF001947"	11.43785718	11.50057039	11.22170366	11.20946183	11.35724204	11.2181604
"AF002256"	9.733273492	8.333650479	10.80018039	8.288385326	7.35835494	9.207647649
"AF002672"	10.78969551	10.63797561	11.04984739	10.82026634	10.73745558	11.60321545
"AF004230"	12.57620707	12.7198826	13.36559525	12.57155478	13.20581849	13.38485068
"AF004427"	12.45488818	11.97390167	11.10908222	12.01075009	10.98101093	10.39587512
"AF004711"	4.465497839	3.397885086	3.91851027	2.619366055	3.309059743	2.764452319
"AF005482"	12.15300519	12.34941219	11.73042984	12.1502383	11.77207881	11.6421166
"AF005632"	5.471668712	6.570072756	6.234487908	5.505455897	5.915030837	6.811350287
"AF006516"	11.25133683	11.2659455	11.69340397	11.25241022	11.71958942	11.51683241
"AF007170"	11.8934775	10.05736958	10.98636322	12.77278344	12.7293459	12.39005726
"AF009039"	4.409974685	4.032409455	4.937523305	5.60264097	5.039015531	4.906645317
"AF009221"	9.584032527	9.13160466	8.59659194	10.05300555	8.652193911	9.187078603
"AF009616"	12.36259029	12.2763004	12.77684867	12.76642619	11.45654036	12.4505559
"AF009641"	9.752024654	8.770748784	8.443428044	10.23547996	8.426944003	9.279005753
"AF010447"	7.575207937	7.62626536	6.705173416	6.933370807	5.477045848	6.450068045
"AF011390"	7.11947861	6.497479841	7.514916786	9.147500558	9.06974056	9.960841377
"AF011406"	3.119256563	3.196607044	4.1568577	4.998588173	4.559534641	3.088090701
"AF011794"	11.92998516	11.180598	12.30868177	12.11095307	12.48559591	12.69654754
"AF014794"	8.198917431	8.533907473	8.258993244	10.4421667	8.245256056	8.781820974
"AF014924"	8.223961143	6.762578704	6.520502396	8.400270217	5.395899101	5.128643968
"AF015185"	10.97177259	10.38511056	11.10922277	11.2177589	10.72418222	10.75076149
"AF015524"	12.3810618	12.20724575	12.44968161	13.13940028	12.14878994	12.6281039
"AF015598"	12.45767218	12.22961949	12.83566072	12.97834593	12.72428174	13.02752881
"AF015730"	3.716573934	3.335911953	3.651005754	2.612210935	3.179893171	3.42755254
"AF016535"	12.851107	13.23339992	14.01260918	11.76360549	10.10832633	13.12553429
"AF017633"	12.02585803	12.26972041	11.73727963	12.12346781	12.0624718	12.03164424
"AF017635"	9.042223526	9.094369891	8.77424743	9.20975284	8.944827706	9.141285636
"AF019381"	4.61987075	4.233619677	5.073190416	3.951615768	4.4563462	4.66853898
"AF020340"	10.55002737	10.24540522	9.712761183	9.084073037	9.357599947	8.451035092
"AF020544"	8.827997445	7.92486831	8.084802543	8.394784639	8.547279384	8.130991598
"AF023259"	9.524945574	10.01240972	9.674765347	9.373944393	9.417777636	9.328296591
"AF023266"	13.65709567	13.64833689	13.65844427	13.57492182	13.69929127	13.38302413
"AF023450"	4.124667261	4.475713979	4.138167339	4.691199135	3.378899989	5.006113972
"AF023466"	3.040296297	3.09632933	3.114633549	3.72905239	3.629146758	4.020146573
"AF023612"	13.1880315	13.06246625	12.35808571	13.12646476	12.70869393	12.6305987
"AF025531"	8.687000131	8.446357562	7.033687288	9.433904405	7.164131584	8.126587298
"AF026219"	10.31249807	10.68403709	10.03622335	10.13243058	9.822773638	9.923171767
"AF026445"	11.59324358	11.87517834	11.46620033	11.71580412	11.97711117	11.80479085
"AF027169"	9.668500155	9.526140819	9.912208385	11.15262823	10.10013155	10.54636087
"AF027406"	6.452027034	5.632335113	5.618749617	6.294306446	6.081100977	4.276407332
"AF027515"	11.37855692	10.9463853	12.40264278	11.76864523	11.33799908	12.00205726
"AF028785"	8.382819831	8.518070059	9.194006015	9.05259848	8.625867348	9.422199355
"AF028825"	5.815004078	4.751495857	5.554174401	5.118476014	4.577906123	4.243935602
"AF029899"	3.033211538	4.085016673	3.17483782	3.693453503	2.902710348	2.780121087
"AF031136"	7.350344306	8.506131809	6.66104267	5.560397037	6.274932526	6.182728047
"AF031469"	11.54155453	11.49604684	10.56568456	10.64574975	9.832969898	10.14896511
"AF031549"	4.603003144	2.543372148	2.838124828	3.20518917	2.786805433	4.488045774
"AF032105"	8.603194584	8.292257665	9.098852185	8.309119331	8.328129607	8.841472201
"AF032906"	12.5238621	12.78537359	13.99670398	12.25277138	13.66404828	13.94317254
"AF033861"	10.30809325	10.45802861	10.17537851	10.05525966	10.40446326	9.622606272
"AF034198"	6.513992822	6.520222646	6.216445164	4.545455677	3.358452528	2.927593096
"AF034373"	8.199136387	8.453150027	8.151523487	7.948030758	7.985615982	8.496172705
"AF034374"	7.655960695	8.05017516	8.863475458	6.994841042	6.78583561	7.324916786
"AF035582"	11.65701867	11.42876005	12.0678868	11.30818184	12.14166496	11.8350255
"AF035947"	10.17134308	10.38219948	10.55015631	10.35063426	10.57667811	10.64388622
"AF036270"	5.377769277	4.511347852	4.634831375	4.35280089	3.145318775	3.788957104
"AF036892"	10.34103273	11.00482446	10.27489445	10.4306842	10.73169909	10.85965265
"AF037626"	6.898485302	6.353531493	6.453914249	6.188739165	5.878404107	6.10077796
"AF038602"	9.489673382	9.884595632	8.665811644	9.116748119	8.125656267	8.441319135
"AF039217"	9.813913592	9.761970351	9.323721782	9.635754391	9.508628111	9.331823206
"AF039390"	9.801878239	9.717230866	9.475125223	9.289183179	6.471938533	7.390470794
"AF039692"	11.84208822	11.80750365	11.61763032	11.63792124	11.96721689	11.44005568
"AF039693"	12.6982922	12.74299066	12.17750279	12.51665356	12.57555102	11.93961546
"AF039699"	12.36202525	12.34872865	13.05077508	12.55470192	12.08392566	12.30032647
"AF040260"	13.52529372	12.94962772	13.12310177	13.02037288	13.08716431	12.51046662
"AF041336"	10.00074609	10.29671814	10.00770569	10.63452393	10.33498541	10.89218403
"AF042080"	9.517723119	9.65919443	8.13143875	8.636864929	7.521547834	8.219139473
"AF045583"	9.681493365	9.719416545	9.867298665	10.02263011	10.14246807	9.763804431
"AF046024"	11.57733889	11.40231134	11.08435332	11.34821886	11.0120259	10.73834522
"AF049090"	9.751606653	9.65512639	11.1910191	10.56844601	10.28183941	10.0055148
"AF049227"	8.57840062	7.911974941	8.992085776	8.805562678	9.105197197	9.215208266
"AF049884"	10.37391025	9.711023682	10.53286735	10.70398669	10.93019238	11.47869298
"AF050145"	8.306429496	8.464997785	8.584739692	7.921589262	8.003734335	8.94162985
"AF051852"	9.146651913	8.018066059	8.794883042	11.20639598	11.550995	12.05338623
"AF052059"	11.5795394	10.73042725	12.08090358	11.32301196	11.67081976	12.13486821
"AF052110"	13.90308354	13.3095134	13.22920953	14.48796932	13.18075293	13.83338131
"AF054176"	7.005640267	7.601235945	7.027888308	10.17505272	7.154888977	7.339173024
"AF054505"	11.10958237	10.6722007	10.01760893	10.37342734	11.2610615	9.706357008
"AF054506"	11.21553737	10.80951051	10.31483075	10.60072924	10.55175267	9.895137788
"AF054589"	10.47224019	11.34365532	10.59779866	10.41196946	11.16310212	10.40569843
"AF054816"	7.145864912	6.781469879	6.459133212	5.97132972	5.998987504	6.538410898
"AF054818"	6.636337503	7.053480654	6.34862194	6.093230563	6.05843989	6.878084028
"AF056320"	11.85341744	11.72227321	10.86424257	13.2004836	11.72102077	12.02435307
"AF057169"	8.649688023	7.862166197	7.155646029	8.930241178	7.854476341	7.730337665
"AF057170"	8.306020664	7.913039584	7.39084134	8.3757037	7.547405099	7.403985993
"AF057569"	11.42599653	11.67662161	11.39932103	11.38422896	11.55549371	11.43097956
"AF060152"	11.01977953	11.91146738	9.247623519	11.00157744	10.52155078	10.16922853
"AF061241"	9.135072564	9.438414291	8.935879294	8.999265786	9.559378429	8.514852499
"AF061261"	8.304674394	8.626125156	8.798337003	9.209708008	9.245438142	9.022061208
"AF062085"	6.944832683	6.747901597	6.581813691	7.794499696	7.559123139	7.143406685
"AF063002"	7.777772784	7.774518258	7.217110487	9.202513225	8.780684112	7.063219251
"AF063601"	7.93969204	7.711871362	7.507376832	6.991101164	8.103879979	6.31802755
"AF063603"	13.06937627	13.07595124	13.1326105	13.16792049	13.23767298	12.94281841
"AF063823"	5.952787832	5.107449353	4.425284731	4.875077217	4.978346665	3.936571986
"AF063824"	6.148313873	5.196174234	5.006468588	4.974102498	4.995746803	3.309147077
"AF064484"	8.158411257	7.681587709	8.243991755	7.590715034	8.34087155	7.73834226
"AF064493"	10.13147669	9.799987738	9.861011512	10.09823478	10.00876881	9.818174874
"AF064599"	10.88287365	9.872176661	9.482526044	11.10685557	10.32240411	10.52072081
"AF064605"	10.84848469	10.66116411	10.99646141	10.84952223	10.70970876	10.74297799
"AF064770"	9.191543898	10.09678775	10.67447169	9.665175115	9.427833671	9.362018099
"AF064771"	9.961305997	10.80404815	11.26677278	10.48241552	10.17219433	10.10871693
"AF064819"	3.946562442	3.7093899	3.534783766	3.997111721	2.982455172	4.540479901
"AF064842"	9.240588864	9.133612072	9.209285204	9.153864603	9.710210639	9.665380512
"AF067802"	12.9776078	12.79208138	12.2306719	12.89678261	12.98161831	12.22019314
"AF068181"	12.68773723	13.37006642	13.42347716	11.92159205	11.32006627	11.57559796
"AF068286"	4.616787007	4.496072414	3.533476136	4.216516949	4.145408453	3.847395658
"AF068846"	13.33179852	13.30860459	13.13065248	13.01972022	13.45679345	13.40358293
"AF069054"	4.161508824	4.663464175	5.357154329	6.51518416	6.13018339	5.124774772
"AF069250"	10.81189428	11.06521308	9.912908642	9.967795586	9.105345722	9.699249698
"AF070658"	12.99280592	12.65728881	12.24732447	12.59265444	12.4295923	12.09896256
"AF071111"	3.249202596	3.55505535	3.534783766	4.009284461	3.987948384	3.27103716
"AF071476"	6.159976256	6.987972251	6.091830982	5.177443458	6.284995247	5.591529826
"AF071798"	9.487092974	9.401355063	9.150490881	9.365001325	9.979657837	9.260988668
"AF071884"	11.12459134	10.56876178	11.41956417	11.60304808	10.94411392	11.06635254
"AF072164"	3.539394587	4.193913641	4.064374164	4.911394385	4.405481882	4.465203951
"AF072814"	11.63820438	12.28797896	11.71631151	11.29398041	11.39826111	11.37314949
"AF072902"	13.01391865	13.29115	13.2402712	13.1800232	13.0561431	13.61207338
"AF073727"	7.056975794	6.625166726	7.922566564	7.193254291	7.22923605	7.622439171
"AF074087"	7.301725728	6.266957031	9.466120318	6.746560003	5.867968103	7.608214156
"AF074480"	8.584681073	8.570798367	8.510015236	9.372684875	9.631850762	10.3669786
"AF075587"	10.77959773	11.41941928	10.50468265	10.34392775	10.38092345	10.7739108
"AF077199"	11.5845121	11.70745672	12.01927033	11.9617722	12.39863463	11.98812905
"AF077964"	12.4156061	12.27958197	12.82956607	12.9707732	12.7588248	12.9618724
"AF077969"	11.85252615	11.68656793	12.35041793	12.52321876	12.68652874	12.58892557
"AF078550"	8.561239441	8.873808278	8.752126375	8.905746506	7.756605023	9.211752047
"AF078843"	11.8396594	11.92607757	10.99674618	11.82436548	11.45142096	11.20105016
"AF078867"	12.17507048	11.92182673	12.80599942	12.30331893	12.61946691	12.14151511
"AF079529"	9.267579337	8.981762482	8.998177447	8.794024271	8.916120405	8.370434586
"AF084530"	10.20775269	10.47894775	10.04080971	10.13302453	10.25959757	10.38461897
"AF085359"	13.6812696	13.51717624	13.60654205	13.42133057	13.62920577	13.83421319
"AF086451"	4.049926943	3.602575651	3.39007607	3.840513589	3.748149904	4.042162775
"AF086629"	11.84971617	11.34248102	11.92718106	12.09999205	11.60868027	12.16452657
"AF086908"	12.39051599	12.97821478	12.26236042	12.17446519	12.11003888	12.05581023
"AF087853"	10.7991805	12.0113595	10.75120795	11.58456199	11.5577894	11.46843333
"AF087872"	11.22538122	11.66145163	11.45047762	11.63818242	11.64257324	12.09597626
"AF087890"	11.92895171	11.73903916	12.07023417	11.85260511	12.10036152	11.92308699
"AF087940"	10.24106315	8.328807299	8.784488606	6.62852428	6.125574651	3.842898401
"AF089841"	11.066235	10.76933017	9.081609394	10.32194015	9.173485014	7.259446692
"AF090116"	4.521873643	4.994127114	4.639868846	5.007312132	5.165803431	5.041812447
"AF090423"	12.02762292	11.76337452	11.89975689	12.39097498	11.69673563	12.00814751
"AF090693"	10.77584852	11.20405798	10.91674668	11.39716275	11.94674895	11.22101815
"AF090884"	4.205470714	4.163667788	3.808879251	4.81866142	4.538705765	5.561982868
"AF090890"	2.761923493	3.524414776	3.569879906	4.194228919	4.229887812	3.794706975
"AF090898"	4.241115604	5.411032976	4.727386831	4.697345706	4.81866142	6.420841111
"AF090899"	2.386286736	3.172007391	3.785111085	2.918786927	2.993112752	2.988593805
"AF090903"	7.187435218	7.616194467	6.694699148	7.085405535	7.203402822	7.44477555
"AF090905"	3.839707698	3.286836802	3.670625094	5.019728598	2.833942544	4.144193243
"AF090907"	5.679187308	5.212896126	4.045521604	5.431953846	5.354780073	5.628933951
"AF090908"	2.963622085	2.391657754	2.5841688	3.134368817	2.546462358	3.350709393
"AF090909"	4.639996149	4.15150167	3.897530872	5.023552556	5.134377032	5.540715461
"AF090919"	7.869087307	7.791677347	5.959366775	7.36063028	6.911619685	6.399413802
"AF090921"	7.647582903	7.364938312	6.334895376	6.589306581	6.039849036	6.582583098
"AF090926"	6.602758242	6.580487722	5.131959823	6.230220309	4.856901057	5.636151861
"AF090927"	9.544806829	8.80203711	8.517151263	8.945158781	7.899911536	9.290821555
"AF090928"	9.111279411	10.05839998	9.990233616	9.521320706	10.035162	10.43504461
"AF090930"	3.202934836	2.764027616	3.801189704	2.929904591	3.11318373	4.63050449
"AF090933"	3.356425559	3.853207237	2.933100475	3.951419943	3.767559463	3.588288884
"AF090934"	7.936294007	7.114616893	6.486366849	6.158359246	6.468977496	6.362071813
"AF090937"	5.60105762	4.373550776	5.025777419	6.260804772	4.699407267	5.83523944
"AF090938"	8.282478726	8.782847545	7.129163474	9.101648238	8.081715635	8.34999593
"AF090940"	11.0759973	10.97342997	11.54607109	11.24875647	11.90452975	12.41562501
"AF090941"	4.193133032	3.804435666	3.925325371	4.993008558	4.325328844	4.220894848
"AF091073"	11.44233971	11.47329779	10.64158477	11.47140082	11.47539825	11.54666651
"AF091395"	8.547808777	8.569465648	8.190319042	8.878332372	9.145198005	8.818300321
"AF092511"	4.312265822	4.204970153	4.09365313	5.37816478	4.175851905	4.214560036
"AF092844"	8.097233641	8.608758245	8.06475839	9.062344903	8.687879533	8.828008556
"AF093825"	12.37252801	12.28904542	11.91244729	12.34582749	12.33519906	12.24467357
"AF095736"	3.872237774	4.232246306	3.289450876	4.896359047	3.85760286	4.009678603
"AF095737"	3.57992834	3.665597426	5.636465118	3.307515959	3.591320374	3.475850139
"AF095771"	7.394397525	7.345997728	7.430690054	7.090072182	7.745854461	7.417998464
"AF096300"	11.25984764	11.9640744	11.07452698	11.69887084	11.60891581	11.0195958
"AF096304"	10.49670131	10.57478877	10.9052504	10.87954795	10.89922987	10.49764849
"AF097431"	11.28601131	10.86963201	10.35489167	10.67138087	11.15566146	10.36050892
"AF097493"	10.07853459	10.17623911	11.8672144	9.606250108	8.83929545	8.549777353
"AF099740"	6.988999319	7.214068449	9.882099644	6.683393288	6.800422373	6.64047922
"AF100541"	9.897122415	9.717870711	8.536753479	8.339481712	7.044279355	6.932386034
"AF101728"	6.05909998	5.446372038	5.972669681	4.134738443	6.04736825	6.661169544
"AF104266"	10.99899702	10.77070972	10.25899725	10.97660121	11.06228202	10.18800633
"AF104304"	8.981441701	8.470245629	10.76627546	9.13273851	11.26755505	11.55146988
"AF105151"	10.10692877	10.10206992	11.5730565	9.550983753	10.6535802	11.86793746
"AF105278"	12.42584489	12.30216817	11.85137821	12.54960836	12.8776775	12.42985758
"AF106685"	8.946762144	9.575229497	8.080288309	8.61913749	8.195394355	8.566961242
"AF106911"	13.91762807	14.51039813	14.95551902	14.39489088	14.74577651	14.85983745
"AF107493"	7.673561371	7.70111097	6.898485302	7.150117905	5.998057818	6.850803173
"AF107619"	5.303963356	4.907659828	6.084079151	5.971743563	5.351918026	5.663014367
"AF109190"	5.281271683	5.476258541	4.285527987	4.628342005	4.026844313	3.6879453
"AF109294"	10.2568768	10.31770598	9.35750494	10.30837897	9.886785456	9.470804865
"AF109355"	14.2127856	14.25458	14.07929529	14.31727564	14.34996503	14.14208412
"AF109733"	6.28810197	6.388719944	6.584283072	5.238202175	7.248424778	6.562253111
"AF111113"	9.893091407	10.96676945	9.980294695	10.57016186	10.86817173	9.990782453
"AF111344"	7.551033757	6.3841379	9.082437552	8.546618238	7.878714921	8.90364961
"AF111708"	10.5471901	10.12306036	9.40243078	10.23698177	10.10017847	9.49912735
"AF111804"	7.328451438	6.491543685	6.906029531	7.466450116	7.811253942	8.167549613
"AF111848"	4.474896749	4.471206974	3.539878428	4.708209312	4.853436819	5.645926414
"AF111851"	6.309310815	4.867471498	4.101103752	4.835171211	4.796307026	5.78704844
"AF112221"	11.24332182	11.19424166	11.3363966	11.03846602	10.84309452	10.91226296
"AF113009"	6.005813154	6.082766447	5.70675984	4.827321107	3.211074512	4.816978505
"AF113010"	3.387252239	3.957208861	3.150949541	5.620495506	3.511025194	3.554416946
"AF113012"	3.157318637	2.929544848	3.023787614	5.472588497	3.093424959	3.830366889
"AF113013"	5.944504755	5.293499238	5.088747965	4.345382181	4.155571151	4.686713414
"AF113673"	10.730378	11.04348422	10.64051465	10.46438963	11.49878196	9.481294299
"AF113687"	2.914928022	2.704650675	4.711192019	4.785226197	3.214155898	3.456753591
"AF113698"	5.818104076	4.049900812	5.106453017	5.998450525	5.075797871	6.394617031
"AF114165"	9.789717516	9.679541501	9.845063766	9.875525137	9.286664487	9.761662422
"AF114264"	13.38627887	12.70619158	11.91120774	12.74802265	11.98204785	10.59595162
"AF114817"	8.701012174	9.605159275	7.763306662	8.074025828	8.31426193	8.060285218
"AF115265"	9.641079939	8.684747218	8.910714676	9.207550044	8.375496068	8.363030867
"AF115266"	3.506119508	3.750284917	4.726629618	3.282350839	4.591655484	4.328972859
"AF116273"	13.33144991	13.7091764	13.41403576	13.95334534	13.66691924	13.86827003
"AF116508"	12.16512181	11.25616781	13.39439683	11.57710754	11.30659069	12.55218785
"AF116545"	8.218334615	7.554487553	7.314273261	7.556588054	6.613901414	7.216061931
"AF116601"	2.537594268	3.325918836	3.515687225	3.708043732	3.720376977	3.483403059
"AF116603"	2.940110357	2.802441401	2.659011171	3.196496886	3.8493488	3.321524084
"AF116605"	9.33620393	10.26589442	7.608116553	8.179888196	6.518330554	6.874477315
"AF116611"	2.9204267	2.947591355	3.104554725	3.064710435	2.242206149	3.165172318
"AF116614"	13.67018211	13.55363283	13.37210951	13.57717552	13.19732056	13.55842348
"AF116619"	4.332894076	4.73843279	3.948927846	6.16045435	4.496558219	6.206234908
"AF116626"	8.147214085	7.952479762	8.204459637	6.535886545	8.402171734	6.219611912
"AF116629"	4.011924948	4.184462802	4.537103446	5.258002507	3.71776963	3.551639057
"AF116641"	4.421862859	3.862957163	3.477431245	4.363374358	4.56303607	4.03299123
"AF116649"	4.406523065	3.74092756	3.767856041	2.825968751	2.754267544	3.377665179
"AF116651"	6.793354901	7.232112927	5.979609254	7.444585906	6.604937155	7.134850338
"AF116661"	8.389379666	11.71786026	8.158478413	7.69448883	7.327184345	8.291923974
"AF116663"	7.526399078	7.181241724	7.12328027	6.823290804	7.674981032	6.996779649
"AF116664"	12.23962845	11.89537231	11.97840959	12.14645603	12.40830304	12.26116334
"AF116665"	3.043501996	4.434448088	3.599924741	4.288690772	4.097442248	4.170534011
"AF116668"	3.229003344	3.949478905	3.879205833	5.224854494	3.757396677	4.523530593
"AF116672"	5.648485576	5.868462067	5.000838323	5.359665236	5.852930194	5.232963844
"AF116673"	5.771286091	5.862042181	4.441370599	5.797879373	5.065154366	4.640302787
"AF116675"	6.90422516	7.167023672	6.85541669	7.947449339	8.328253949	8.107075284
"AF116677"	4.660472313	4.6094063	2.84705484	4.786225186	3.513869688	3.68030185
"AF116678"	5.349987971	6.087477692	4.645332754	5.699410043	3.971102056	5.001824756
"AF116680"	4.518333702	3.184407259	4.461089765	4.28856528	4.530270548	5.033237972
"AF116688"	6.333951409	6.774049054	5.430539529	5.551586766	5.585854892	5.349874774
"AF116691"	10.23464526	9.922663634	10.41867603	10.26089155	10.24579773	10.69243592
"AF116704"	9.169494383	9.088461509	9.450923987	8.108068054	8.817685926	8.846209651
"AF116706"	4.035483152	4.065253477	4.511063157	4.518031493	5.353838447	5.324342588
"AF116714"	4.463589763	3.910425673	4.535088709	4.349697886	5.29001516	5.260112245
"AF116718"	9.702075694	9.753804908	9.273490713	9.734681172	10.13688233	9.841079332
"AF116723"	4.828636659	4.879142103	4.839727851	6.139268925	5.109230995	4.790370654
"AF116725"	11.47368206	11.4663533	11.70945948	11.60020749	11.90038321	11.71499128
"AF116728"	3.198462722	4.047276628	4.002468502	3.390103593	3.304642455	3.273605403
"AF117229"	11.66511021	11.84281278	10.80835078	11.30426974	11.52688275	10.61285781
"AF117233"	11.3790417	11.37767315	11.43939552	11.66652898	11.07218742	11.35792594
"AF118062"	3.913636231	4.314290484	3.26354527	5.068524642	3.720584923	6.410759998
"AF118066"	8.061701685	8.584985794	8.277130218	8.057706404	8.385989628	8.368732561
"AF118069"	6.61721031	6.757599356	5.76354702	6.000365136	5.031068718	6.488441099
"AF118070"	11.10999502	11.19476683	10.51110893	11.02412711	11.61053781	10.87317547
"AF118072"	3.397049936	3.465177825	4.232530294	4.34953513	3.396899284	3.666699792
"AF118078"	8.859874843	8.74815393	7.226216609	8.892863346	8.016136916	8.541206605
"AF118080"	4.824615125	5.061309622	4.926578279	5.825152147	5.039015531	5.055460321
"AF118084"	10.053687	9.695411184	10.34601048	9.718870693	10.93343543	10.39490401
"AF118090"	3.100540401	3.871538127	5.73752453	4.010215896	3.541737843	4.992238197
"AF118886"	7.344223105	7.529592189	9.205050822	8.707520305	9.034590726	8.583486365
"AF119569"	3.846232534	4.477360003	3.7381301	2.958657108	3.827636136	3.448861316
"AF119833"	7.949003162	8.707158245	7.054059423	7.804758957	7.273235193	7.358421758
"AF119842"	3.835105507	4.566985589	4.440985409	4.936901722	4.874428132	5.890492901
"AF119844"	3.340576511	2.677778828	3.513869688	3.888752989	3.342284499	3.572525918
"AF119849"	4.357559042	5.162117367	3.950477746	5.848662997	4.566930808	5.087089389
"AF119850"	15.13997703	15.27672968	15.03572328	15.1284508	15.26582658	14.87311485
"AF119858"	5.330529718	4.754604279	5.088548697	5.128899621	4.796260297	5.181408713
"AF119861"	3.967823391	3.889054886	3.713354894	4.689724078	3.818042704	4.027994435
"AF119862"	5.221548456	5.501869023	7.02477732	6.473368067	7.090953967	8.468966095
"AF119871"	5.975435301	6.411719433	5.234037566	5.90503554	5.790326339	5.260650488
"AF119881"	2.859949676	2.675838508	2.74682869	2.769242795	3.330429326	3.648557478
"AF119885"	6.506841513	6.585907457	6.674632956	6.017293932	6.253645186	6.951731153
"AF119886"	6.058848965	4.72406631	4.853696302	5.420815853	4.828885412	5.661624202
"AF119887"	5.060803995	5.75370882	6.160393841	6.303073837	5.226311995	6.028748152
"AF119888"	5.203537903	5.523210648	4.060453841	5.506179821	4.021897196	5.167205364
"AF119889"	4.697973933	4.651740575	4.420926986	5.455521211	4.784399284	5.431118129
"AF119890"	3.937061852	4.242244265	5.966478919	3.65755998	4.115957111	5.488550356
"AF119900"	8.539277867	7.998054996	7.497697782	8.01954514	7.514241428	8.311496304
"AF119902"	3.816968269	3.359450889	3.760114471	3.52176688	3.761540595	5.141743401
"AF119903"	3.76463278	8.205285957	3.289377097	8.211765672	8.452751911	7.907649013
"AF119906"	5.130819699	4.465641496	2.701216345	3.360294037	3.63727405	3.026322032
"AF119910"	5.512495549	6.345254427	5.254745198	4.299061451	3.793791863	5.132416443
"AF119912"	6.584705498	7.137692045	6.32449921	6.628298256	6.80467185	6.498172666
"AF120323"	10.36171902	10.41349	9.342043102	9.733386543	10.13810064	9.355300216
"AF123538"	8.361475809	8.262125391	8.764825822	7.892678201	8.131974737	8.132063706
"AF123764"	7.659564981	6.402558473	6.661937676	3.681415531	3.708463165	3.756937877
"AF124438"	7.592800104	6.138298426	8.57848063	9.319617031	9.794194896	9.858434564
"AF125045"	10.11355531	9.619700582	9.663786142	9.928283705	9.441537012	9.493615714
"AF125534"	9.792515717	9.834544052	10.23457604	10.4055842	10.21172553	10.09997683
"AF126470"	3.85819987	4.933473497	7.193385396	4.710106609	6.532136144	5.542648082
"AF128524"	7.020667761	6.752684375	7.328211755	7.442700539	7.43174914	7.20578934
"AF129166"	8.252784154	8.170013163	9.907450884	6.743734415	6.487457408	5.656273256
"AF130047"	3.371656433	3.820607877	3.830498728	3.107821756	5.057584571	3.860456326
"AF130050"	7.871898463	8.303300379	7.30183728	7.913292157	7.939863612	7.895045061
"AF130053"	3.228710965	3.805911505	4.216268599	4.203451766	3.522218998	3.804827994
"AF130056"	9.029249123	9.054144373	8.742098196	9.475496137	9.318844422	9.232147953
"AF130057"	2.674618833	3.563841479	2.688605606	2.9273845	3.335297448	3.10611377
"AF130061"	11.04900249	11.32374137	11.31348667	11.21281827	11.81718514	11.51814016
"AF130063"	4.440267885	4.185493933	4.888051563	3.980902719	4.247752861	3.302947762
"AF130065"	3.254231207	3.435895241	3.329712038	4.724966713	3.714718095	5.170301656
"AF130070"	10.51824832	10.66475206	12.02476939	10.46128452	10.7089972	10.88252552
"AF130071"	3.778576564	3.733853232	4.107528863	4.777851013	4.535897429	4.746199883
"AF130074"	6.259425035	5.975692085	4.943138365	5.445749874	5.520551111	5.396899284
"AF130079"	6.864179953	6.639676424	6.700912678	7.034508469	6.349230797	7.021277612
"AF130083"	3.600769281	2.810278568	3.060203062	3.15908016	3.212553776	4.016576547
"AF130084"	7.279797202	6.62144239	6.378769967	7.539353484	5.989954154	7.529270463
"AF130090"	5.104642781	5.192213896	5.02120431	5.241893559	4.07753356	5.091742141
"AF130091"	6.223049857	6.049428201	5.438212995	5.52800238	4.751495857	5.059394217
"AF130092"	10.22672334	9.734242362	10.84715564	10.14983398	9.420667662	10.71294118
"AF130099"	12.21138527	12.21025531	12.01551325	12.32953743	12.28452958	12.4563078
"AF130105"	4.405910695	3.660711891	3.715783572	4.948783042	3.93871863	4.128491379
"AF130107"	3.897859974	3.450591032	3.510265714	3.286570698	3.343663647	3.374622206
"AF130112"	2.962715585	3.609234893	3.874029685	4.349669582	2.70515959	3.919893025
"AF130114"	2.364516404	3.753433388	3.727168969	2.99429007	3.288609572	3.414527958
"AF130366"	12.49627059	11.94050514	12.73333669	12.81689201	12.63910742	13.23692299
"AF132200"	3.35069525	3.797189412	3.664164229	4.935285294	4.319451749	5.05055829
"AF132201"	9.139806104	8.174390938	8.827242339	8.146580385	5.802469836	7.473639193
"AF132203"	12.30057616	12.18266884	13.30413066	13.32602112	14.0329141	12.94259115
"AF132206"	4.702978845	4.830650835	5.015774078	4.334389501	4.584776141	5.012783185
"AF132297"	10.22129118	10.34607487	10.62801467	10.39325884	10.67643958	10.75325913
"AF132946"	11.1714052	11.21645359	10.52850031	11.11128945	11.34506122	10.85320131
"AF132948"	9.307622283	9.425478397	9.821504866	8.286165443	7.948580992	8.576621146
"AF132954"	11.40164262	11.04046748	11.57462853	11.72767379	11.4330874	11.34917893
"AF132973"	13.71447247	13.72354072	13.6157961	13.73147852	13.69869232	13.71689959
"AF137378"	3.906611648	3.384270893	4.30617473	3.182565182	5.201586816	4.146923992
"AF139460"	9.628066908	10.04974511	9.815777941	9.17280701	9.335555608	10.08539956
"AF139543"	3.233842055	3.669605089	4.124708612	4.272702559	4.636960969	4.622830811
"AF139768"	4.556411021	4.224325882	3.207361892	5.759664523	4.262049731	3.063002399
"AF144244"	5.987943837	5.21600468	6.020877739	4.985732664	4.588294881	4.579886114
"AF144245"	5.865522959	5.165803431	5.293992075	5.011875763	3.793791863	4.045442971
"AF144648"	4.406210109	4.885779334	4.003952974	3.493224607	4.096093146	4.016068369
"AF144745"	9.601821477	8.976836456	11.52212354	9.25096039	7.912648069	8.602606455
"AF145026"	4.336054824	3.231017605	3.630894675	4.999386724	4.149381319	3.682157508
"AF145204"	4.793006276	4.650965558	5.375310563	4.401923945	4.069461583	4.421391632
"AF145710"	3.80330971	3.668470903	5.014123158	4.507312604	4.949520926	4.601856939
"AF145711"	4.874496988	4.343422036	5.931304844	3.751345884	5.023419487	4.111590582
"AF146698"	12.41314266	12.72377076	13.09981891	12.73430402	12.79632696	12.96438852
"AF146796"	3.846252596	5.997633393	7.229540819	2.617369017	2.794977238	2.863185199
"AF149096"	6.341364928	5.955608064	7.312174137	7.044718689	7.145333042	6.963800081
"AF149098"	6.607669122	6.099360436	7.601412763	7.505708359	7.098365865	7.340182141
"AF150664"	9.193723948	8.342292945	8.678607181	8.823192386	7.953236715	8.084912003
"AF151022"	9.011750836	9.187889705	8.515663179	8.870633813	9.873623131	8.647588659
"AF151035"	11.59367828	11.58552979	12.24440302	11.06529286	11.37208878	10.88840803
"AF151046"	11.20527649	11.34762685	11.40476287	10.97201336	10.96709834	11.22658517
"AF151048"	13.7640704	13.65748614	13.2863135	13.58304262	13.67468056	13.44858301
"AF151049"	12.73599746	13.1095876	13.34203478	13.02786863	13.38437928	13.42937039
"AF151055"	9.237259205	9.663231104	10.12827626	10.01700727	10.26430513	10.70845316
"AF151081"	11.00255612	10.56547189	10.87636622	11.2116785	10.95619427	10.91921291
"AF151839"	13.25223942	13.40159947	13.19628494	13.43716826	13.35521413	13.0332506
"AF151843"	10.00017314	10.38026797	10.42991761	10.4732541	10.48092215	10.76387346
"AF151872"	13.23461448	12.81937782	12.02570694	13.24708698	13.10134534	12.74593866
"AF152527"	7.110990611	6.929608756	7.276260291	7.364053214	7.268152707	7.17787196
"AF153364"	9.690720884	11.29594912	8.751274575	8.632277305	8.427296919	9.5309246
"AF153604"	11.07830394	10.96502876	11.69514832	11.46328803	11.63218823	11.65729009
"AF153686"	13.38190653	13.3246712	13.80959828	13.50030847	13.59073403	13.58150943
"AF154845"	8.700074143	8.18316342	7.705673853	7.660449494	7.936480117	6.655911337
"AF155120"	11.34320754	11.00036908	11.57567084	11.76882281	11.5623832	11.78092319
"AF155381"	5.282780792	5.697954479	4.855336949	5.245567917	5.378473475	4.932311617
"AF155568"	13.1008057	13.21720487	12.82255902	13.07636965	13.25308838	12.76035037
"AF157320"	12.00755938	12.16434394	12.01249699	12.02738832	12.20546595	11.39051873
"AF157492"	7.556519849	7.251757905	9.250773789	9.469582195	10.47302249	11.15086224
"AF158555"	11.51387931	11.49819401	12.31613462	11.39673529	12.18887714	11.46691858
"AF159025"	11.18303393	11.17033584	10.8844746	10.59377523	10.96836404	11.16045523
"AF159054"	2.755079849	3.043397004	2.488540716	3.417879512	3.07244885	2.757279323
"AF159055"	2.915463536	3.61482761	4.128326399	4.25742556	4.286511558	5.168521699
"AF159128"	6.269253874	6.605823205	5.350129454	6.86698461	6.011093045	6.464679701
"AF159174"	4.319184367	3.549669171	5.109511006	3.246894478	3.828712812	3.927299157
"AF159295"	11.23854231	11.43680553	11.57018995	11.61294892	11.63722187	11.68604843
"AF161445"	12.10102129	11.90643157	12.06071471	12.00623318	11.97818826	11.75279784
"AF161473"	12.78770797	12.69031379	12.64038093	12.80478894	13.10889839	12.62789041
"AF161485"	14.11706455	14.19816109	13.62875545	14.0785897	14.06844609	13.75577436
"AF161522"	12.39886231	12.07647609	12.08782784	12.30468486	11.80773845	11.71685499
"AF161534"	6.148454211	6.73793548	5.849599011	5.611190089	6.249100176	5.468368265
"AF161539"	6.559637116	6.433118028	4.851674094	6.459279144	5.282139521	4.94604771
"AF161541"	8.110808483	8.589359395	8.13891786	8.550170362	9.366025994	8.828755647
"AF161549"	8.338927541	8.505802822	6.911619685	8.021847239	6.547141317	7.445075285
"AF161551"	11.029088	12.39468109	10.08769514	12.04744303	9.689545879	10.90872443
"AF162447"	11.39199573	11.40239107	12.21439972	11.24059035	10.96508419	11.08210805
"AF162666"	9.259305446	9.080612898	9.567046834	9.312582136	9.901952797	9.441505059
"AF164598"	11.76817866	11.85759816	11.30647227	11.63167605	11.59038874	11.43732888
"AF165281"	8.386030597	8.882257872	8.075518191	9.210898748	8.438690403	9.182789116
"AF165514"	11.07071924	10.64278035	10.52270196	11.20787913	11.45830002	11.13642802
"AF166329"	8.558911605	8.581579852	10.28894368	8.281239686	9.692750263	9.802207599
"AF167994"	7.848308079	5.974111678	7.638384505	6.874251058	7.767489943	5.883229789
"AF170702"	3.421142493	2.477029653	2.397474417	3.349110462	3.354917562	3.764197512
"AF170724"	9.624522606	9.284864113	9.348887019	9.642319623	9.519050801	9.531148856
"AF172085"	13.49129916	13.03956682	12.91057908	13.51730082	13.59079087	12.789132
"AF172450"	9.572937214	9.729653879	11.43752816	9.700804854	10.03754791	10.7841573
"AF172818"	12.63411891	12.61799323	12.51010056	12.78479978	12.83500835	12.38089873
"AF172819"	10.052961	10.54654146	9.043811732	8.555950711	6.20073974	8.567490688
"AF172822"	10.70277544	10.8072096	10.53356617	10.29845098	10.47901739	10.6663609
"AF172850"	4.888504606	5.704642376	5.308910534	7.783996778	5.641297466	8.20107314
"AF173157"	12.83500835	12.68456591	13.16748219	12.82072785	13.1970502	12.73445973
"AF173891"	10.94451244	10.60709956	10.97588321	10.46419131	10.24907919	10.74009797
"AF173898"	10.06111247	10.23710716	9.228181119	10.00382961	10.30514302	9.294019654
"AF175409"	5.647498721	5.142997423	5.462297766	7.236658117	6.485740772	6.08474037
"AF176039"	7.819012845	8.494520416	9.151039378	8.146466341	9.656578957	8.88243794
"AF176646"	10.69882384	10.16596719	10.79951218	11.58166736	11.76179803	11.66774367
"AF176812"	4.937753977	3.699229566	4.509550172	4.58453564	3.455833513	3.738551687
"AF176921"	7.42400416	6.651436359	7.578624787	9.609904337	11.05062155	10.06061812
"AF176924"	13.82833371	13.73235845	13.72304423	13.59999257	13.55128135	13.41830894
"AF177203"	6.818555336	6.59991433	7.283994905	6.810723286	7.985668348	7.303013542
"AF177342"	12.35232714	12.44920375	12.27963365	12.38319961	11.66807129	11.70918219
"AF177761"	4.129126373	5.855957316	7.558330398	4.194670192	6.612328906	7.319114803
"AF178941"	5.342586745	5.462952086	5.164267374	5.104915299	5.099598189	5.586524574
"AF179899"	9.358095112	8.992858483	9.334905429	8.403062315	8.388617924	7.844406368
"AF180519"	3.79366703	3.412713792	4.313492569	3.907198338	4.10818988	4.469365054
"AF181660"	11.05769442	10.57403592	10.54340328	11.26105839	10.8853291	10.65058678
"AF182034"	4.954684882	4.922977987	4.195473592	5.027888308	5.120791517	4.414703837
"AF182038"	7.686335939	7.64067515	8.305182586	8.14727057	8.187207549	7.740265139
"AF182417"	13.80305806	13.79745299	13.32607342	13.83449493	13.65096814	13.46684016
"AF183422"	12.27156536	12.41604118	12.50015547	12.36673007	12.24940833	12.28899759
"AF186779"	10.88242365	11.11822629	11.12075886	10.90336356	11.03920359	11.21773165
"AF187724"	11.96186454	11.55175022	12.07998677	11.49887333	11.15802795	11.64133707
"AF187858"	10.1370758	10.1760396	9.203386181	10.49083814	10.44637597	9.173974638
"AF189713"	9.422257814	10.17648348	9.767019441	9.834061254	9.829522963	9.792771427
"AF190155"	6.49562002	6.013600716	4.775429871	6.297040975	5.895237175	5.926435958
"AF190160"	10.89185675	11.09680026	12.25694409	11.36094132	11.90316661	13.82666561
"AF190162"	7.778161914	6.803425962	5.360915542	4.159459656	5.930044204	4.082872869
"AF190748"	6.742961491	7.212284312	7.212992397	8.496123959	8.813120606	8.211085709
"AF190860"	4.603145614	4.787724986	4.1750375	4.152767519	4.991335899	3.416380384
"AF191650"	11.13600107	10.09076466	11.55146988	11.96280229	11.94817356	11.77673351
"AF191687"	2.051198063	3.466862004	2.949292129	4.459038103	4.169011005	3.824543846
"AF191744"	7.179946898	7.50548448	7.506888311	7.211762753	7.418081978	7.533403715
"AF192559"	11.81549342	11.58456199	11.40705352	12.04150221	11.6600814	11.91938005
"AF193050"	3.061914413	3.765184638	2.868805273	3.280436731	3.631057706	3.41497438
"AF193057"	8.351116801	8.15435536	8.6278647	7.821834558	8.148047905	7.802762555
"AF194971"	10.45281964	10.02286144	9.460730279	9.926718511	9.323428394	9.205219233
"AF195624"	12.48810612	12.51441806	13.11116476	12.22711136	12.47645432	12.3007779
"AF195764"	6.388043124	6.460834285	5.414243799	11.40089992	10.0603921	10.57040809
"AF196185"	8.589487114	8.360230379	9.28288664	8.381118083	9.448854091	9.669673643
"AF196186"	11.43005847	11.00653928	12.03955322	11.86373403	12.1707157	12.31494747
"AF196568"	4.5774107	4.09760237	6.059110798	4.547455999	6.124249546	6.449904675
"AF198620"	13.50018943	13.64570616	13.20564577	13.64752533	13.40720338	13.30808514
"AF199028"	4.004060876	5.190196054	6.357231761	4.027242536	5.92056247	6.61605328
"AF199420"	9.384656848	9.434261253	9.899497258	9.89616572	9.985967705	9.215815444
"AF199458"	7.320540637	7.843235176	7.571327166	7.596401485	7.502426082	7.471879209
"AF201370"	6.788346397	7.367957216	7.62274444	8.316143479	8.414335564	8.5963329
"AF201385"	4.553550966	3.937523305	3.932155684	4.513762331	4.931337941	5.00164914
"AF202145"	10.21275791	10.35443012	10.07712321	10.04743846	10.20329844	10.36007715
"AF202640"	7.391735075	6.99217927	6.890576802	5.954268443	6.423875621	5.892029092
"AF204269"	4.988648335	4.554318705	4.80861158	5.641751205	4.73662111	5.093758753
"AF205073"	8.519195122	8.443459955	9.019004358	8.008563081	7.416334778	7.5651196
"AF205718"	12.31938759	12.26374481	11.3649387	12.22007026	12.06678083	11.63738668
"AF208043"	12.74750583	12.77789286	12.79834389	12.5526519	12.38142688	12.90399466
"AF208111"	9.832776746	10.14772873	9.865389488	9.506238346	9.941201848	9.328160357
"AF210455"	3.496283376	4.092689496	4.392344902	2.710018418	3.882525673	3.897530872
"AF210650"	5.737132396	4.829758247	4.748434397	4.425727838	3.764038235	4.100296495
"AF211119"	3.228541666	2.421640728	2.465478249	3.75500505	2.309845564	3.098183716
"AF212234"	11.18036614	11.56577399	12.72863692	10.75643748	10.35911855	10.67625665
"AF212253"	12.9517883	13.02044923	13.00790527	13.19784918	13.23543529	12.76039368
"AF212995"	9.966814434	10.30910853	10.41852488	10.31842079	10.0854556	9.725499869
"AF214738"	6.555354505	6.617105966	6.654852238	6.543154038	7.517849665	7.076275821
"AF216312"	12.78309887	11.51509139	12.67279309	13.63453763	12.85218456	13.66864023
"AF217509"	9.298417984	9.597546817	9.680761418	9.010116568	9.430789559	8.242166126
"AF217751"	3.098183716	2.714487321	2.99646106	3.380009029	3.607211934	3.112733489
"AF217970"	8.549184367	8.35678691	7.68534661	8.077733287	7.988397823	7.648198652
"AF217973"	6.452613554	6.31418533	5.957157774	5.228025952	5.152223989	5.262970535
"AF217981"	11.82536986	11.91579205	11.17235987	11.05920329	11.61712034	11.42868479
"AF217984"	11.81807091	11.55759782	11.79932643	11.76489344	12.01071034	11.06279914
"AF217985"	11.87807272	11.95093959	12.08304722	11.97174256	11.55469043	12.30040113
"AF218001"	9.972344142	9.920183414	9.857342679	10.34334786	9.889903786	9.815106739
"AF218004"	12.5249186	12.48225605	12.63507758	12.86953271	12.93028818	13.08700099
"AF218008"	11.65553944	11.20095009	10.6981062	11.50932164	10.7906884	11.15598584
"AF218012"	7.699950645	7.159689727	7.375607706	6.69327925	6.233426026	6.485281906
"AF218015"	10.08657388	10.1062584	9.155562044	10.4491148	10.46401656	9.189732905
"AF218016"	9.916635177	8.848318409	9.365840361	9.17712773	9.666580327	9.07381595
"AF218021"	6.144019849	5.940808067	5.799017346	6.619160605	4.771690178	7.278969757
"AF218022"	12.52138439	12.46728616	12.00008203	12.52884357	12.22327291	11.98109969
"AF218027"	8.317264719	8.202933857	8.146885817	8.064819275	8.204623472	8.255865138
"AF218028"	7.702208016	5.322021867	6.184895174	10.11222745	9.502167872	9.46770193
"AF220021"	5.944300933	5.924009596	7.606389666	5.889144956	7.095962385	6.924867123
"AF220152"	10.52121606	10.00903947	10.86610086	11.50174147	11.78634944	11.6965779
"AF220182"	11.55690121	10.9796424	11.37487141	11.25485348	11.59675833	11.64755138
"AF220217"	5.108900763	4.623293321	4.175851905	3.819668183	3.854753711	3.89823738
"AF220234"	2.873281685	2.484086559	2.960882345	2.405583992	2.845911507	2.748096219
"AF220235"	4.652710196	5.705687675	5.12123925	7.147970088	5.22755241	6.441129867
"AF220263"	3.844516217	4.582941313	3.463478599	3.099227866	4.743412638	4.523003588
"AF220416"	9.989963092	10.51104605	9.924503746	10.25832282	10.07152484	10.33373902
"AF221098"	7.770262162	7.624381684	9.422502976	7.622778842	8.257463747	8.276287746
"AF221846"	6.067625811	6.08102639	4.293157096	5.605870604	4.779837523	5.110805874
"AF222345"	5.677347558	6.82643027	6.16538942	5.797000004	6.295206897	6.281896653
"AF222694"	5.18639755	5.245484254	4.864621983	6.072706084	4.631325502	6.766596487
"AF223357"	8.934416835	9.098393501	9.425478397	9.500907392	9.583290975	10.00487831
"AF224759"	11.22047283	11.24775915	11.13813757	11.10622352	10.60037477	10.65834994
"AF225417"	11.53029069	11.83240943	11.94545302	11.76077657	11.963482	11.74602185
"AF225896"	6.78087305	6.270338315	6.827088602	5.683370829	6.903238363	6.081077536
"AF227969"	9.954594015	10.26344339	10.05341644	9.839683294	9.889482669	10.5254056
"AF229166"	8.811515986	8.622291638	8.770970732	8.439101562	8.569571218	9.229952684
"AF229803"	4.27802193	3.889395662	3.982035261	3.786376805	3.412266669	4.295803825
"AF229804"	6.180374657	6.681605277	6.175197223	5.54743132	6.791272308	5.968798098
"AF229834"	12.64552174	12.77761527	12.36673007	12.68774639	12.88409897	12.56092286
"AF230406"	10.56288224	10.19394357	10.83234906	9.728384662	9.565469609	10.99292935
"AF230408"	9.325584297	8.977119901	10.49976269	9.1504429	8.615803596	10.27528949
"AF230496"	13.86945548	12.07680802	9.199842857	13.61056307	10.13121982	10.55215282
"AF230809"	5.023073451	4.687419077	4.701931581	4.27802193	4.734194764	4.627081489
"AF230924"	14.01265918	13.82632477	13.57368355	13.89982575	13.90415223	13.92845233
"AF231056"	8.62469641	8.786678361	9.145237499	8.30138736	9.378691299	9.358406812
"AF231338"	10.60167136	9.828989628	9.418460681	11.0140806	10.44375727	8.900670914
"AF233442"	9.330251158	9.479260679	9.576394778	9.036514323	9.754684609	9.603024107
"AF234262"	7.986168	7.435254371	6.454376619	7.396629611	6.265945035	7.043113706
"AF237775"	11.15749259	11.09683781	11.49784306	11.09960621	11.10939073	11.92905723
"AF239668"	3.483403059	3.17732784	3.222433641	4.36044856	4.166096785	3.894497668
"AF239726"	8.842973805	9.270264019	8.663864756	8.512321714	8.651318673	8.647079894
"AF239727"	12.47649212	12.38219818	11.75278095	12.17587301	12.34415382	11.83886757
"AF239742"	4.027649495	3.63126729	4.310238314	5.843674877	5.532235907	3.927526728
"AF240698"	10.2207499	8.238007705	10.51932891	13.5263223	12.35721493	13.2004836
"AF242522"	6.697764091	7.169851863	7.115771969	5.663509717	7.307902059	7.130354335
"AF242540"	7.279797202	7.159474793	7.676928144	5.337343593	5.442396163	5.139837817
"AF242772"	5.213043934	4.644456226	4.726629618	4.188147687	4.069461583	5.378130091
"AF244577"	10.19406279	9.827736791	11.09030843	11.1859956	11.01401831	10.9757696
"AF246287"	7.979857868	8.400270217	7.834779466	8.33000348	7.856270512	7.237752991
"AF247820"	7.892293871	6.921411337	6.277627748	6.691462978	6.721231829	6.174272578
"AF248041"	8.609698458	9.320541314	8.597935218	8.416784863	9.881403847	8.292150892
"AF248480"	2.513591806	4.884163191	2.52802114	7.042091622	5.137790395	6.258070368
"AF248481"	2.36952232	4.325170512	3.337382845	6.934461067	5.181464372	6.000890139
"AF248965"	12.30107456	12.19947592	11.07276355	11.90487689	11.87625582	11.22476456
"AF249277"	11.60626297	12.09315895	11.30826155	11.76009921	11.40184999	11.94725459
"AF250321"	12.72749067	12.36590549	12.47784944	12.90063043	13.09682134	13.11211286
"AF250920"	12.72668751	12.89076972	12.83335577	13.02021628	13.19289186	13.03555532
"AF251043"	12.73253622	12.91090535	12.9559611	12.33452085	12.27386928	12.52307992
"AF251047"	3.068430055	3.191831078	4.154129501	3.969445235	3.176960992	3.449719831
"AF251048"	3.831350318	3.780698545	3.273679993	4.131614177	3.055074152	3.790417575
"AF251052"	8.939840991	9.305045747	9.233652029	9.1147301	9.644689106	9.008547394
"AF253515"	9.139993558	9.412635894	9.667789609	9.107855487	9.81154344	9.722311466
"AF255443"	10.10448606	9.950846885	10.25489811	9.992401225	10.67088892	10.56913674
"AF255565"	12.43407929	12.52059921	13.01604249	12.06150344	11.76887333	12.95007595
"AF256215"	9.921926158	9.725736556	9.497292011	10.87879039	10.47309415	9.408762803
"AF257098"	5.957793905	6.171012624	7.5153198	6.814501718	7.380005565	8.362969082
"AF257318"	13.53450276	13.05471901	13.29073496	13.48464279	13.21170761	13.36724283
"AF258341"	9.571047427	9.352677542	11.49057103	9.659433863	9.487122326	9.633123653
"AF258449"	3.27944158	3.020324398	3.420684503	4.462117775	3.428624817	4.772614135
"AF258450"	3.293031991	3.333996118	2.980829621	4.923805234	3.234869152	4.61713389
"AF258551"	10.92754554	10.7782471	11.24882933	11.02260778	10.66851629	11.45419446
"AF258559"	11.96000921	12.16365895	11.16123942	11.96415918	12.37981173	11.68290371
"AF258561"	12.10151562	11.43562724	12.28088274	13.12410706	12.64195985	13.04850893
"AF258565"	7.526701105	6.538410898	6.885330315	6.839361279	6.807120465	6.706688019
"AF258566"	5.182763795	2.985901123	3.813042342	4.25742556	3.365202598	3.467996736
"AF258572"	13.49903732	12.75082435	13.62603142	13.27660516	11.51016007	13.34407222
"AF258573"	9.084485007	8.378731392	8.977078104	8.2311338	8.26983172	8.593119927
"AF258575"	6.28896571	5.575030905	6.108539093	5.645733357	6.030424368	4.996894866
"AF258577"	9.812522773	9.685623964	10.0840636	9.307877704	9.861341294	10.20458007
"AF258580"	11.58303137	11.49234929	11.80118461	11.5524374	11.80647028	11.86401354
"AF258583"	12.64564882	11.98734521	11.97781994	12.3956195	11.41680808	11.98349031
"AF258584"	12.77631055	12.62956117	12.59848952	12.66997103	12.9218926	12.57947062
"AF258585"	5.529040056	4.885872048	4.496558219	4.945888574	3.858508229	6.110866412
"AF259965"	3.491288732	3.695270058	2.826762016	4.048872631	3.450934088	3.402490258
"AF259970"	3.01231837	3.131474248	4.748836886	2.999098034	3.487331987	3.065658471
"AF259971"	3.953879814	2.97020945	3.02586156	3.347849879	3.556429415	3.490724147
"AF260237"	11.40355256	10.71576719	10.20740704	10.27549996	11.01740112	10.44930415
"AF260262"	11.83648101	12.10848819	11.81035678	12.0748954	11.55792999	11.2467799
"AF262322"	7.648369088	6.242343362	8.652805903	7.707192764	9.054389967	8.398195577
"AF262323"	8.443411052	7.807271192	9.183523981	9.64249617	9.343125963	8.986459574
"AF262403"	12.61595005	12.85280532	11.97073105	12.73545873	12.46906826	12.10036069
"AF263293"	9.421145228	8.147643519	8.668708093	9.884191892	8.739891634	8.265279355
"AF263523"	6.943695155	5.897470367	5.567040367	6.438123152	6.131219051	6.398136564
"AF264626"	3.962512007	3.519265114	3.954354533	6.04692754	3.555742546	5.737816533
"AF264780"	9.244183755	9.623168012	9.503992652	9.661700796	10.11589276	9.624238188
"AF266283"	9.774120071	9.945431985	10.10430691	9.194657143	9.780426086	9.399436019
"AF267861"	15.55699344	15.55149045	15.57366038	15.56819308	15.60959116	15.35613419
"AF268387"	5.365898962	6.093750303	3.30161691	3.324724212	4.46506025	4.256082226
"AF268421"	6.792492291	10.26395705	6.589406963	5.996585341	6.68306619	7.046829343
"AF268613"	9.224946595	8.463902367	9.801128255	9.043542459	7.97093991	9.728050257
"AF268617"	9.483768224	8.657634289	10.05519294	9.255953393	8.099196826	9.848439384
"AF268691"	8.338559461	7.967723118	8.215850382	8.02880008	8.02951804	7.553484921
"AF268913"	9.373777608	9.675567735	9.773019334	9.131901449	9.668760028	9.841927059
"AF269162"	10.03093234	10.10533682	8.780334052	9.167929898	8.042404671	6.974052006
"AF269287"	2.855770487	3.398596636	3.443036356	2.913645804	3.049648191	3.63126729
"AF269288"	9.620233207	8.866876459	8.095810519	9.710397842	4.537619115	9.187216211
"AF271775"	11.01840064	11.09077485	10.31557551	11.37948321	10.8526772	10.41306671
"AF271776"	12.76782526	11.28884514	13.06965387	12.77940352	13.08429364	13.24437533
"AF272348"	3.755197381	3.733332646	3.112733489	3.744839218	4.571701077	3.848928346
"AF273049"	12.51984633	12.37777134	12.31965474	12.13406496	12.34049161	12.27288824
"AF273055"	8.22623877	8.502219996	8.407186172	8.931950997	9.310270811	8.13355171
"AF274938"	11.49213169	11.39917499	10.68539769	11.22170366	11.36440133	11.05339539
"AF274942"	2.9826012	2.457331625	3.725195817	3.119538785	2.884578385	4.185953739
"AF274944"	5.322984482	3.846754051	5.969258724	4.038760997	3.982300002	5.24982834
"AF274958"	14.41640071	14.35177661	14.38566311	14.34893425	14.56306553	14.41681579
"AF275684"	6.98173737	7.17130492	8.517861866	6.529789719	8.394827502	7.764250601
"AF276292"	9.809210072	8.299475465	10.79024406	8.190656339	6.872481585	8.99084966
"AF276423"	10.86835881	11.25539557	11.65176219	10.67162518	10.47604929	10.53685865
"AF276507"	10.31660658	10.40583945	12.53214988	10.43846565	10.05988493	10.53817234
"AF276948"	11.79886758	12.08853896	11.62771097	11.21207786	11.26918408	11.73843038
"AF277175"	12.59476509	12.32381713	12.458691	12.27430715	12.3869135	12.43160285
"AF277177"	11.42469355	11.19390009	11.66752681	11.29855431	11.19223085	11.48677922
"AF277180"	11.82630199	11.54243736	11.40110244	11.97884193	12.17923332	11.5524496
"AF277188"	5.487454192	9.576412541	8.03714168	8.871539052	8.269867244	9.310505768
"AF277624"	3.557679659	4.391485916	4.905639718	5.616395928	5.217253985	7.0054202
"AF279778"	6.760715956	7.647518867	9.082698332	8.619105569	8.588122072	9.134421443
"AF279900"	13.3309795	14.06691423	12.9632439	13.01984717	13.59706297	12.40482608
"AF280111"	3.341743855	4.301251076	6.190737318	4.391204057	4.803898622	5.412520733
"AF280112"	11.16825009	11.10440592	12.29265854	10.81551291	10.26318644	11.50558918
"AF280113"	2.614709844	3.072551749	2.140582357	2.734915511	2.686724618	3.259905175
"AF280547"	5.756905863	5.200229687	4.888373092	4.633070782	4.776493568	4.155546866
"AF281064"	12.89908441	12.85525931	13.04483685	13.2762518	12.98840659	13.21562802
"AF281070"	10.98467529	10.84374537	10.65490208	10.80895219	11.4098986	10.91923668
"AF281279"	12.91641644	13.03488074	12.9743578	12.8548656	13.23862958	13.0541126
"AF282245"	11.55728424	11.47661155	13.00506438	11.81594565	13.45670828	13.5492862
"AF282262"	2.90814039	5.035122398	3.227679474	2.90906262	2.705026847	2.868686765
"AF282269"	2.58385601	3.739092002	3.082396035	6.59737474	3.481143916	5.583747721
"AF282732"	5.966460462	6.172987476	6.186496596	6.146528964	5.079634112	4.290269568
"AF283671"	11.56709182	11.8488818	11.93738143	11.95125623	11.82193638	11.30772183
"AF283984"	12.34847912	11.63248858	11.20536942	12.23290175	11.28607151	11.87828708
"AF283986"	10.53089895	9.566943553	9.534948692	10.65099777	9.122772097	9.767613586
"AF284768"	13.85948757	14.34280666	14.03867607	14.33687244	14.26198162	14.19900531
"AF285439"	9.479035488	7.973576838	10.43508067	8.165917465	7.356697571	8.978899756
"AF285606"	3.782282743	3.97094566	2.714948832	3.619682977	3.179272174	2.801572569
"AF285758"	13.59534436	13.49843241	13.20511555	13.36161647	13.28215985	12.86714124
"AF285785"	12.10366555	12.25967436	11.43670332	11.78333305	12.17218667	11.50068565
"AF286592"	7.95782524	7.783184224	7.376772232	8.888096935	8.102600397	8.1078296
"AF286905"	10.7889218	11.1762075	11.25560211	10.76085448	11.18663327	11.31223479
"AF287265"	10.47410634	11.01957627	10.4280293	9.679482035	11.36689961	9.513316636
"AF288161"	9.968690406	9.421211515	9.435368357	10.13059424	8.87196898	9.167390295
"AF288397"	3.171687219	3.448597055	3.066933028	3.744161096	3.262944235	3.320657964
"AF288410"	10.77178805	10.3599272	10.96296221	11.47031687	11.52789397	12.08905082
"AF288573"	9.297070331	7.623539884	9.057824978	6.569781194	5.611225506	6.98022985
"AF289495"	9.866321826	9.553952544	9.687257568	9.954920966	10.32252984	10.14785018
"AF289552"	4.816691856	4.633495148	2.968348847	4.592570654	4.419613047	4.777298719
"AF289556"	9.555240028	8.920364766	9.303556565	10.50519694	10.46461906	10.9332414
"AF289559"	3.738303074	7.491982933	5.437620591	6.554289538	6.441757345	4.941129792
"AF289560"	10.54302921	10.04316225	10.77253076	10.3645187	9.656631152	10.49676122
"AF289562"	8.835026215	8.52613221	10.44547377	5.90230034	6.381160489	8.810927284
"AF289565"	8.35474702	8.624131609	8.956707206	9.623738493	8.919432751	10.40309556
"AF289566"	7.97972928	8.005721661	7.45777813	7.894791698	7.69232955	8.296888683
"AF289570"	2.174438379	2.484034986	2.77730398	2.733419423	3.130304907	3.398692395
"AF289572"	6.740115344	6.848932101	4.702070152	5.22060856	5.778371554	4.78698312
"AF289582"	6.005265234	5.462297766	5.472299299	5.470159385	5.545322841	4.50455048
"AF289589"	5.613018839	5.633814793	6.243271112	6.585806831	5.563823179	6.494045928
"AF289590"	5.2409592	5.595247037	6.378156108	4.748767129	6.348140335	5.843134655
"AF289593"	3.242084171	3.405910695	3.401412025	4.0227939	3.857762087	3.026180364
"AF289596"	6.303366142	6.089714234	7.562635486	7.268997602	8.080548413	7.214455126
"AF289599"	12.6546235	13.01828318	12.40853886	12.39690372	12.32953743	12.40570452
"AF289605"	11.97078069	12.03779861	11.51265119	11.43115141	11.14722229	11.28282069
"AF289610"	8.382862187	7.769526466	8.531024252	8.370903141	7.607553729	8.523359651
"AF289611"	3.856348334	3.479217624	3.610865391	3.16404608	3.691266147	3.872858302
"AF289612"	6.758610991	5.990414883	5.95294388	5.68835383	5.969974704	5.245484254
"AF289613"	5.626351521	5.27640361	6.798314967	5.491663931	5.978845428	7.12743828
"AF289615"	8.516993742	8.623593288	7.604601411	9.089966025	8.183626946	8.405177211
"AF290004"	4.907659828	4.455557376	6.130350216	4.278304484	5.03599773	4.53682379
"AF290887"	7.424209128	8.255634799	7.809775844	3.242084171	3.463478599	4.639741532
"AF290986"	5.595590186	5.466581444	7.574156774	4.389546162	5.51852255	6.157708701
"AF292005"	6.714910378	6.98633584	6.540754201	7.119316747	8.001048954	6.844118211
"AF293366"	12.71786669	12.48338154	13.1452868	12.16741862	12.61193281	12.95542088
"AF293368"	13.08675226	12.88489541	13.27577218	13.16152375	13.46273523	13.03908099
"AF294278"	6.409404514	6.139745745	7.319878915	7.083773953	5.370010794	5.443358004
"AF294627"	5.60313671	8.52183871	5.661410431	5.629604334	5.743789608	5.89903058
"AF295726"	2.765407444	3.654389711	3.127154503	4.917298078	2.914717586	4.292494654
"AF295729"	4.916032302	6.67391677	3.662444789	5.154157862	3.377637418	7.252923675
"AF297711"	9.639592683	8.765632205	10.24874343	9.277957557	9.59850404	10.54983212
"AF297866"	7.535125266	8.504009342	7.444983384	7.610381898	8.955277345	7.04866015
"AF298152"	10.37846513	10.51671735	10.27473479	10.72973739	10.42764964	10.75125265
"AF302089"	8.040293557	7.926996859	6.949866388	7.826926589	6.761527298	8.118885024
"AF303586"	8.639573692	8.450697833	9.207859672	9.116404267	9.678321608	9.139695103
"AF304450"	9.672490226	9.152059419	9.583830631	9.774728264	9.750454932	9.316780222
"AF305239"	6.729772992	6.576068579	7.375090707	7.424053725	8.115559234	7.191794567
"AF305816"	10.34684212	10.71244283	10.98702911	11.14737635	10.96945653	11.25358226
"AF305817"	12.15436818	12.20481103	11.88219531	11.83316927	11.70895992	11.97061265
"AF305820"	7.031926669	6.782198856	7.742264967	7.843220099	8.2218679	8.63033812
"AF306863"	12.02406704	12.09831638	12.49141218	12.07418874	11.24246198	11.73212434
"AF307332"	9.083853715	9.611261107	8.526022631	8.873085394	7.911373411	8.639881505
"AF307849"	11.47588742	11.22576729	11.49939502	11.43658351	11.83141881	11.67281257
"AF308303"	12.78740257	13.16141301	12.39008343	12.60044741	12.70864732	12.21072092
"AF308601"	5.09000653	5.2274908	5.671270724	4.700500754	6.383619629	5.805596855
"AF309387"	8.035340731	7.801427067	7.580192227	8.487793417	7.731074601	7.914185982
"AF309646"	8.690760686	8.257902124	9.820697697	9.33484578	9.54658062	9.293381291
"AF310687"	5.71807388	5.136757392	5.253486352	6.510542654	4.797225734	7.093304521
"AF311304"	9.783358428	10.0638378	9.083409385	9.869452574	10.16649038	9.891756064
"AF311855"	6.107376116	5.206186059	5.867271325	5.000531896	4.099606604	5.580540483
"AF311856"	5.637720363	5.196961065	6.0236967	4.973634234	5.452045161	5.224047994
"AF311906"	9.143801548	9.2446376	9.517071323	9.710782676	9.640770394	10.19801745
"AF312226"	13.84270517	13.55062086	13.50651917	13.52660667	13.47666936	13.57188739
"AF312367"	11.5014898	11.63211855	11.65494257	11.23650254	11.39653912	11.53656865
"AF313465"	3.885642691	3.631511766	3.080538286	3.856278606	3.280941471	4.007948951
"AF314174"	8.231882124	9.00597255	8.677009217	8.128788294	9.24746497	8.862478358
"AF314529"	11.89096265	11.43812393	10.78734814	11.7589997	12.2404573	10.99659636
"AF314542"	13.05773067	12.88303765	12.11134205	12.63974856	12.32485877	12.08917003
"AF314543"	3.613248744	4.804957026	3.161291138	5.619726989	4.473767433	4.984420737
"AF315716"	5.703568636	5.357361979	4.044402863	3.609234893	4.363374358	3.742340429
"AF316855"	11.6638612	11.41517815	11.32428481	11.62370068	11.63602871	11.28792883
"AF318320"	5.961998306	4.303481221	7.032964791	3.343223032	3.744688552	4.918772619
"AF318325"	3.178491568	3.112733489	3.477457151	3.781957652	3.567861793	4.04679661
"AF318327"	5.711024027	4.537575632	3.806767419	4.501993187	3.513869688	4.292494654
"AF318328"	6.814659365	5.90885613	5.637320426	6.31149585	4.658314325	6.01834931
"AF318333"	6.118401258	5.719881615	5.650816247	7.173988875	5.867582693	6.234825094
"AF318337"	11.69114285	11.23536046	11.27277131	11.43113401	11.13982298	10.96901857
"AF318344"	3.860257661	3.666279401	3.316536781	3.638085425	3.459811915	4.014257086
"AF318347"	3.670738383	3.815954496	4.462340305	4.503991062	4.461384492	4.642372336
"AF318352"	8.913326867	8.50766503	8.798668467	9.044444394	9.403991104	9.729727625
"AF318360"	7.371951717	7.073948734	6.465421108	8.021273724	7.079717303	7.778899133
"AF318362"	13.35369423	13.36944822	13.12258278	13.29843679	13.34457804	13.29872332
"AF318367"	5.072538887	3.086562998	3.512947422	2.493570484	3.7473874	2.921474416
"AF318368"	5.797404736	3.461777369	3.38708677	6.608852109	4.037118612	4.31596467
"AF318371"	5.933211447	6.046907901	5.346017237	4.880386769	5.507709027	5.629053477
"AF319573"	9.160969082	9.181627361	8.605907263	9.185277605	9.979671697	7.848362543
"AF319947"	11.30889114	11.27396299	10.92773234	10.93874693	11.32557131	11.10350898
"AF320053"	4.013810609	2.748225058	4.173767068	4.239260548	4.346659103	3.615816467
"AF320072"	7.010852553	7.159687709	6.991327962	7.211494115	7.880818966	7.035018995
"AF321876"	13.31774364	12.92537839	12.92998618	13.38315985	13.22550111	13.18194912
"AF322220"	14.17120874	14.33067832	14.26802501	14.08709608	14.39574109	14.55309864
"AF323587"	9.386061647	8.63695517	8.748334428	9.244801454	8.319930835	8.789362142
"AF324350"	13.5358211	13.41424722	13.75729087	13.51578929	13.65444418	13.59467869
"AF326778"	9.01969024	8.937761626	8.89830904	9.003041667	7.919398485	8.517890991
"AF326966"	6.854894557	6.746851526	8.377237865	7.015465232	8.423563465	8.183192209
"AF327057"	6.242234736	5.786120612	4.421600337	3.895040818	5.071857039	5.662444789
"AF327350"	11.56528709	11.42572065	10.88870231	11.56490347	11.29613719	10.70955352
"AF327904"	9.304006722	9.921210624	9.561263693	8.437615181	9.552719428	9.386723663
"AF328554"	9.393441943	8.995643365	9.862569173	10.94814139	10.35097674	10.65775932
"AF329488"	5.35611211	9.257724668	3.227679474	3.263470154	3.684975788	3.765959006
"AF329491"	8.407133475	12.81491961	5.968489397	6.540081531	6.956090349	9.002602955
"AF329493"	7.459473423	11.96120834	4.336319098	5.020711092	4.773242088	7.109785741
"AF329494"	8.507550471	12.76010278	5.20310325	6.79701687	6.35417708	8.407874886
"AF329495"	8.71769013	12.99612441	5.582041093	7.152089089	6.383619629	8.672498536
"AF329733"	10.7002592	10.48618933	10.24500488	10.10353934	10.3566705	9.140196584
"AF331843"	10.07422069	12.35069387	8.252836654	10.60828966	9.87866251	11.1443141
"AF332228"	3.417879512	3.703311151	5.34881312	4.003503295	3.70392018	3.743331846
"AF332229"	9.704488836	10.2362844	10.74659233	10.27260728	10.10714239	10.56364713
"AF332236"	2.708716973	2.368544875	2.412022726	2.569807011	2.919454502	2.705535629
"AF332237"	2.93960272	3.329554187	4.279486153	4.233941731	3.827534521	3.883591493
"AF332238"	2.793875079	2.796826142	3.597590764	4.065779085	3.605209844	3.982300002
"AF332239"	3.60037681	6.240686405	4.459510309	4.513617071	5.161424172	5.122817644
"AF332240"	2.59488291	2.849098545	4.178531405	4.363836891	4.629997675	5.327180751
"AF332241"	2.598317559	3.075241667	3.459444734	3.702845901	3.008343459	3.337497027
"AF332242"	3.804435666	4.319964694	4.458585427	4.566869939	3.362568076	4.653816717
"AF332243"	6.290973567	8.692521004	5.787536943	9.244849013	8.798592979	9.127094903
"AF332389"	3.150949541	2.29551733	2.986501954	3.31889525	2.701216345	3.064710435
"AF332505"	9.522282761	9.507288419	9.27736645	9.107002814	9.251803815	9.095404671
"AF332509"	3.705137467	3.927270708	3.253747285	3.215181565	4.044227981	3.17723215
"AF332961"	2.999585166	3.587581019	2.968496309	2.866670641	3.671078198	3.086834708
"AF333762"	3.340576511	2.808199682	2.74381653	2.544534844	2.617745141	3.225490886
"AF334270"	8.341153628	7.82631268	9.383533016	8.403398537	6.122502931	8.932118175
"AF335478"	3.15103075	2.056791594	3.066933028	2.974382466	3.358452528	3.541725455
"AF335569"	9.50355804	9.498429199	8.78380072	9.500530606	10.13356545	9.886627419
"AF336106"	3.321524084	3.078592757	3.862193478	2.674957735	4.625936734	3.770194755
"AF336133"	3.08452354	3.210170636	4.30505852	3.156121514	3.806396242	3.195757039
"AF336875"	13.20936259	13.25578061	13.24511682	13.32109029	13.13626023	13.89780488
"AF336880"	10.36736091	10.61552932	11.67165831	10.52911963	11.55412407	12.16948646
"AF336887"	11.72425262	11.66516348	12.01313798	11.95810186	11.73382502	12.71410015
"AF337810"	5.170301656	5.427079815	4.264784115	4.114192092	4.151996782	4.458388567
"AF338109"	13.99611327	13.98383468	11.70451685	13.27960973	10.31760017	13.44358349
"AF338194"	11.41688407	11.7429604	12.17239413	11.66460808	11.94180985	12.66056187
"AF338232"	10.60119155	9.796138111	11.63413977	10.00629115	10.97721516	11.36003412
"AF338234"	8.532557362	7.973908554	9.921482301	7.212964197	7.946104457	7.463885615
"AF340020"	3.692471835	3.263845694	3.429562406	2.886628181	4.172159448	2.775661634
"AF342767"	2.799460369	2.335911953	2.247836393	2.569807011	2.576909062	2.694367639
"AF344883"	8.36507965	8.874232919	7.72018542	8.99084966	9.150490881	7.760470469
"AF345564"	8.937700725	8.878465111	8.496541443	7.595256735	7.562408821	8.198358109
"AF346307"	3.279099802	3.96413983	4.432812459	5.255961416	4.086070393	6.251330914
"AF348143"	13.1395181	10.99844002	11.31269688	13.82443043	13.85213104	13.86298948
"AF349540"	11.80009305	11.56414825	12.81424122	8.997816554	9.478550014	9.223992265
"AF349679"	13.26063557	12.46630807	13.65693929	12.45363569	11.06528068	11.98016361
"AF350251"	8.229174031	7.857895177	8.171678713	8.714201893	8.805061534	8.389670054
"AF350451"	11.26661258	11.28389967	12.36324112	12.34745741	11.36453665	13.36161647
"AF351612"	8.46566435	9.008336175	7.641614665	8.117126184	8.625717974	9.759704299
"AF351613"	11.19420866	10.9167972	11.13053594	11.1472214	11.59512878	10.8980595
"AF351614"	9.259337228	9.740640908	9.661218901	7.816874217	8.025555419	9.843047792
"AF351616"	2.767972537	3.42344371	4.274082711	2.576909062	3.347212086	3.960650709
"AF351619"	5.471324048	4.65973622	4.648850801	3.294664856	2.79557995	2.999585166
"AF353674"	10.99688103	10.68879965	10.96169755	11.51006391	11.54804083	11.67189661
"AF354656"	11.0676402	11.06434203	11.66464941	10.97587813	11.41524683	11.76100551
"AF355142"	10.66432541	10.59596271	10.10752756	9.958274879	10.66260768	9.60783295
"AF355594"	8.683998855	8.804192342	8.574726722	10.0897419	11.09409498	11.0702742
"AF357221"	3.213580583	3.109811853	5.112287279	4.645205921	4.914076527	5.864010286
"AF357888"	5.211417213	4.735143041	4.852718007	4.695832391	5.52313222	5.192789904
"AF359269"	6.611923342	6.450068045	6.959640344	7.297062992	6.648842174	6.226092308
"AF360743"	8.526169778	8.545133993	7.274122791	7.39916682	8.604246311	7.553798222
"AF366351"	4.019995405	3.114183761	3.5930071	5.734728585	3.676831556	4.448379003
"AF367022"	5.04930839	4.874708454	5.196870601	5.036934056	4.534933133	4.086248769
"AF367476"	12.71823761	12.998512	12.51152114	12.85286442	12.04965003	12.69970056
"AF368064"	6.634167773	7.130354335	6.991705502	6.064678105	7.389986619	6.300471541
"AF370371"	4.922977987	4.245366356	5.283125404	5.07457822	4.836590712	4.327062157
"AF370375"	5.881082138	5.011974132	5.214190876	4.25742556	4.452786499	4.09760237
"AF370377"	4.865448724	5.456835712	4.793006276	4.228326167	6.881197185	4.412246342
"AF370382"	4.159588823	3.522633314	3.559871098	5.366238273	4.004860898	5.208599193
"AF370399"	3.721842908	4.47822115	3.610853582	3.71962155	3.358579119	4.03052148
"AF370405"	3.797780827	4.582941313	4.408141191	4.822801516	4.166940346	5.961081521
"AF370407"	4.760322091	4.123260609	3.813042342	3.894400655	4.035966949	5.03263426
"AF370412"	3.539332545	3.572465284	3.922559428	2.709842019	3.525530205	3.806396242
"AF370414"	4.048079211	5.318291531	3.843893422	3.597590764	3.519265114	3.578636862
"AF370415"	9.683128492	9.739203585	9.980608592	9.271866132	8.611556025	9.948296847
"AF370416"	9.813163586	9.349703193	9.651654841	10.0603548	10.0657453	9.897961442
"AF370421"	4.125246072	3.381657151	3.181086644	6.680083794	6.615847358	5.659467937
"AF370425"	5.698443534	5.925249402	5.789356272	6.398555595	6.384636991	5.987377718
"AF370426"	4.427076462	4.432926011	4.105602656	2.77730398	4.561368909	4.367636654
"AF370432"	7.785039136	7.092900875	8.385822289	7.480367729	6.448324485	8.112280502
"AF375480"	10.98354439	9.940356914	9.194970781	10.03429854	7.615739973	9.246562239
"AF375481"	10.72601162	9.685377099	8.834206189	9.801572246	7.452965187	8.948851942
"AF378757"	10.85725752	10.62456254	11.28797071	10.64922653	9.942332251	10.36871205
"AF380578"	7.812031584	7.860670481	7.335515413	7.873837801	6.716920952	6.757423347
"AF381283"	5.413756539	5.548159157	5.578624787	5.355953599	5.11150295	5.559877215
"AF381284"	5.098634309	4.805937293	5.510556895	4.659062565	4.496558219	5.004811471
"AF384856"	3.070423677	2.933213808	4.170718266	4.800475439	3.753433388	4.259867523
"AF384996"	3.767305204	2.580989624	3.251855404	2.751485145	3.55209421	3.986146948
"AF385322"	6.99095486	7.355709633	7.561960728	8.144002509	8.391833438	8.563499464
"AF385323"	7.586953098	7.946980527	7.816234251	8.516244491	8.684863961	8.650925001
"AF385324"	6.87338382	7.57442626	7.164879782	7.703738882	7.62072129	7.476521835
"AF385325"	6.945073897	7.596024228	7.594429116	8.241620941	8.466194769	8.695014221
"AF385327"	6.411229624	6.908660418	6.692741024	8.204375022	8.013789956	8.130918003
"AF385931"	11.65216522	11.07595787	12.10343046	12.37641276	12.06212569	12.88572348
"AF387364"	2.379343707	3.369382725	3.017155829	3.59170335	2.906101707	3.17732784
"AF387506"	11.61056996	11.82456175	11.74497856	11.37081609	11.87184346	11.7324617
"AF387616"	3.342640076	3.527533305	4.118907859	3.762242497	3.288092739	3.826019614
"AF387637"	11.67493695	11.72989583	11.71065415	11.80520135	11.7116443	11.74524506
"AF388364"	2.506576555	3.143654635	2.761795872	3.385651911	2.829788685	3.704805581
"AF388365"	5.134787719	5.984046985	4.11073072	5.479932204	4.241512261	3.997662745
"AF390550"	7.315135067	7.301655317	7.480974337	6.876920845	7.47723775	7.305632236
"AF391114"	12.9494928	12.86030234	12.03902129	12.6040295	12.3917405	12.32107674
"AF391557"	4.156097238	3.509049714	3.947404335	4.564609859	4.971649309	4.216509188
"AF391558"	4.069109227	4.019657441	3.434614885	3.997825302	5.419191659	3.788497793
"AF392452"	11.19156796	11.65232161	11.29725832	11.29929297	11.50673933	11.1582917
"AF394064"	8.698733833	9.953990799	7.913857592	6.154392831	6.244763405	7.063102737
"AF394735"	11.6644808	11.97494306	11.21011431	11.51645627	12.11929638	10.22571295
"AF394782"	6.841156719	7.719308726	7.433892516	7.176841347	7.826608863	7.826363531
"AF395440"	9.856576482	9.956692397	10.1207174	9.931879512	10.76178931	10.37477336
"AF395588"	8.753073977	8.886951856	8.629747479	8.202458862	8.647676793	8.594933282
"AF397393"	8.404108226	6.825757648	9.274549379	7.669921084	4.032762074	6.729741728
"AF398509"	9.72606792	9.335095756	9.127569314	11.46418299	9.869452574	9.892896275
"AF398511"	3.738681381	3.730748629	3.600781172	3.110780823	3.709897146	3.447063384
"AF401235"	8.469897776	7.778387325	8.501193102	8.185930454	9.131904535	8.42477096
"AF401638"	10.09804446	9.425245701	9.792278022	9.6301071	10.21850693	9.934462099
"AF401654"	7.492956336	6.741626079	7.854131579	7.988164314	7.586902822	8.265426113
"AF403061"	10.97097606	11.60569331	10.67095777	10.21537974	9.812804477	10.10468117
"AF409060"	7.188568077	7.089895337	7.617150056	7.414443392	8.00225639	6.947764328
"AF410154"	7.349727074	8.32294799	8.804714114	6.82369587	6.498317894	7.058756987
"AF410477"	6.968302762	7.337445289	6.399183059	9.822735564	6.563932974	7.186643172
"AF411214"	3.239672989	3.666836108	3.652325868	3.5290713	3.399266814	3.273605403
"AF411456"	8.626354442	8.592708553	8.411691049	8.05743565	8.95627799	8.358301747
"AF416618"	4.690344456	4.962225097	7.457003225	4.131622407	5.477680565	5.689564749
"AF418105"	4.628219503	5.643939864	5.384864893	6.066078424	5.83523944	5.152191533
"AF418289"	3.723536719	4.343422036	6.96767586	3.192935842	4.760343384	4.907876101
"AF420280"	10.88413197	10.06147583	10.92201576	9.92456283	9.996177858	10.81729604
"AF420603"	11.63023204	11.65952007	11.40665465	11.62052103	11.4013836	11.21281827
"AF421360"	5.143826032	4.35598178	4.134023747	4.653191895	3.680189309	3.461502367
"AF421361"	6.043972179	5.324378594	5.437251047	5.035795439	5.222901139	3.960650709
"AF422925"	8.135896504	7.813981231	8.069993176	8.354614804	8.837808613	7.646068309
"AF425863"	5.644323547	6.079960448	5.115848941	4.973634234	5.949084312	5.430686709
"AF425865"	3.683258527	4.3357262	3.840513589	6.053825989	5.833816079	5.408633747
"AF425867"	5.333706377	5.077503652	4.413959584	4.646185703	5.146679658	4.394219152
"AF425868"	5.672790213	6.244677792	5.438336105	5.858659897	6.08171244	5.22001646
"AF426259"	9.454348651	11.41405068	9.199664248	9.043004857	9.777645407	9.829426873
"AF426262"	8.379756538	7.808381833	7.722310954	7.428335046	7.267042269	7.724745757
"AF426265"	6.203220737	6.18682142	5.017436475	5.606205313	5.749030041	5.009544248
"AF426267"	9.832776746	8.781980922	10.00235345	12.12255719	11.62694565	13.51175813
"AF426268"	6.986278948	7.140466815	6.811973163	6.243608155	6.372325309	6.765959006
"AF427619"	4.484892158	3.925572242	3.319921354	4.127649786	4.090616348	4.154129501
"AF427620"	4.989602267	3.598043565	4.056912952	3.699029627	4.960330991	3.997662745
"AF428135"	4.523530593	4.384782024	3.403908475	6.936685047	3.405529534	4.643452179
"AF428146"	7.293114782	7.163460491	7.057204387	7.127055426	7.050206729	7.221883846
"AF428250"	6.220326085	6.364747506	6.933711897	6.715073799	7.247947445	6.894529195
"AF432906"	8.150383492	8.602895541	7.93305384	8.185210446	8.335537297	7.696632365
"AF433661"	6.851978855	6.802751571	5.684970179	6.467672385	5.707776004	5.88075898
"AF435956"	11.66156466	11.47631743	11.74865939	11.37398364	11.08982015	11.21980168
"AF435977"	6.029841557	6.132293046	6.889457723	5.516494284	5.837282276	5.834789577
"AF438406"	4.656135938	5.283910663	4.517401687	6.212367005	5.227124934	5.885915963
"AF439324"	10.63141209	10.10621207	10.55287703	10.68167335	11.20536942	10.67323902
"AF439717"	7.515326897	7.500736735	7.851038136	7.83695231	7.574145418	8.040086387
"AF439745"	12.50817005	11.67347525	10.74154434	12.31909428	11.73636684	11.26501739
"AF439934"	8.231830297	6.298649152	5.695670952	6.569734113	7.568327061	7.081398219
"AF439977"	8.537859413	9.07492523	8.155810949	9.189371422	8.949467232	9.213051713
"AF440403"	5.725544858	5.183438874	5.844694468	5.868928709	5.816246413	6.056106597
"AF440756"	3.827412574	4.159306255	3.563084895	7.428561173	9.003758224	11.45676771
"AF440762"	9.202996035	8.495831448	9.376464475	9.212162697	8.936499551	8.486330644
"AF441224"	7.963662541	7.400277476	7.315175834	6.847153836	6.418537422	7.313511616
"AF445026"	5.677829557	5.162677322	4.239482059	4.672623345	4.808040039	4.822424244
"AF445355"	12.40605531	11.81094005	13.18088224	12.88339421	12.54479505	13.59562037
"AF447060"	5.689220873	6.099520345	5.40419127	5.956707206	5.472153053	6.564417802
"AF447582"	11.27246235	11.24089768	11.19531111	11.57861479	11.59155329	11.63360408
"AF447585"	5.922837688	6.046058816	5.068430055	6.268338944	5.372297445	6.619960227
"AF447869"	6.921068517	6.526359951	5.998184218	7.162873657	6.101404256	7.269582097
"AF447872"	9.193206725	9.279413488	7.579303868	8.737666484	8.446033687	7.576568998
"AF447875"	11.33456302	9.915314437	10.27813138	10.68255539	10.57052052	9.916454401
"AF447876"	6.168646047	6.108754433	5.599999104	5.847205211	6.226841806	5.945471929
"AF447877"	10.60487398	10.62500979	10.41444984	10.70798888	10.95197318	9.890054166
"AF447878"	3.066226994	2.569807011	3.727136286	4.707325998	3.33903759	3.766308926
"AF447881"	4.14860877	4.787724986	4.510892314	4.939400556	4.812539298	4.002972494
"AF447883"	2.937739855	2.882016931	2.889862881	2.749405546	2.305532832	2.675454648
"AF448859"	5.615801757	6.459279144	5.862493546	5.872503747	6.318157738	7.761651619
"AF449759"	5.238710444	7.099001627	11.00091583	4.094641454	3.27944158	4.747113444
"AF449764"	4.925913993	4.442313216	4.366546033	4.010466565	4.332951346	4.352497246
"AF450485"	10.83563469	11.06800749	11.57882161	10.40206064	10.78631979	10.97434174
"AF451985"	10.50998704	10.30168618	10.23144069	9.635334318	9.911595719	10.00222361
"AF452640"	2.857881495	2.498506189	2.211915542	1.910809399	4.356312866	2.046386286
"AF452641"	4.308462814	2.828854955	4.542982311	2.985882912	2.946861838	3.449944282
"AF452715"	5.813755543	5.962035336	5.513654966	4.794317084	5.961303826	4.751731497
"AF452716"	7.482315885	7.310992603	7.602683278	7.549810846	8.168246391	8.118640047
"AF452720"	3.218099174	3.201696586	2.624755984	4.525041528	3.359858472	3.532441647
"AF453828"	2.931777595	2.907352184	2.543495883	5.481941475	2.922825798	2.844084307
"AF454056"	12.07794453	12.27885067	12.68311866	12.23222715	12.32105376	12.37575311
"AF454493"	8.581579852	9.034987092	8.536020641	8.810551071	8.673951387	7.990025656
"AF454939"	10.56823603	10.64453293	10.41063123	10.24219185	10.49027649	10.19963566
"AF455755"	6.928206856	8.140370693	6.51590795	6.724702107	4.969970101	6.587752018
"AF458053"	4.448517767	3.416285792	3.344430849	6.891391237	4.496558219	5.149267496
"AF458591"	9.420101913	9.071052826	8.191024165	10.04060412	9.555085844	8.907643906
"AF459638"	9.299990525	10.17008679	9.110243167	8.779586404	8.41840249	9.494116952
"AF461014"	13.14621978	13.34457804	13.12560198	13.25582856	13.47937423	13.4505879
"AF461089"	6.763936023	6.534657724	7.346615671	6.070524574	7.329458212	9.056464852
"AF461157"	8.840423263	9.281552907	8.637463532	9.16524293	7.919453906	9.47597332
"AF461897"	6.82998525	5.571188347	5.16352691	4.288114893	5.087458598	4.811609745
"AF461898"	3.758100597	4.179940928	4.536307837	4.475681558	3.752170541	3.408399379
"AF461899"	5.329643878	5.438728655	4.426365404	5.043812552	4.534802437	4.653581724
"AF461900"	8.144955927	7.471784936	6.682739018	7.670503298	5.981640342	6.580507319
"AF461903"	4.622338865	5.073687438	4.231962262	4.401391545	4.607507865	4.427076462
"AF462446"	8.213935808	7.752782705	7.492393204	6.043421065	6.539465933	5.43865215
"AF463496"	8.447728781	8.33189507	8.051254628	8.296016823	7.574022012	8.167298711
"AF464735"	5.045705065	5.484408853	5.286060529	5.353916058	6.679677137	5.153367598
"AF465484"	8.232003049	7.740205088	7.552810479	7.810256714	6.901746644	6.21110567
"AF465485"	5.990097155	5.987238996	5.633718907	6.194223008	5.530963408	4.597221268
"AF465728"	10.30054647	10.17063115	10.73782532	10.25578077	10.25407008	10.05494911
"AF465771"	5.797350259	4.819453602	5.114783447	3.69350926	2.948021411	3.556601082
"AF465820"	3.346460545	3.785874834	2.813668336	2.925904501	3.983978605	3.735435526
"AF465821"	4.187617327	3.390406304	3.237487238	4.618502969	4.659188185	4.103615132
"AF466287"	10.30004729	9.237625378	8.736295713	9.403389163	9.243379422	8.152512512
"AF466365"	2.956985925	3.520598253	3.941012382	4.642666919	3.521138703	3.832647013
"AF467069"	6.104345048	6.2473883	5.101935763	5.847606124	5.173231393	5.530117574
"AF467287"	11.18992695	11.36432434	11.04225048	11.46261975	11.28165114	11.06731825
"AF467442"	5.014890848	4.385479356	3.483403059	3.696450149	3.680290596	4.29372361
"AF468010"	11.49912072	10.66161396	12.33035097	12.3997611	12.30431475	12.35873775
"AF468054"	5.53624877	4.427351399	3.089752363	3.227063306	3.041786169	3.513718123
"AF468497"	10.8144152	10.23423808	11.06125068	10.00507024	10.36086365	10.91783823
"AF469043"	13.06138556	13.02641103	13.30756286	13.06238504	12.90848239	13.77964185
"AF469635"	9.025408969	8.63977517	8.259662772	8.452883256	7.170409826	7.142480833
"AF474376"	11.55085772	11.44338992	11.55745437	11.38133686	11.56220459	11.45922632
"AF477977"	8.110321479	8.197613318	9.579654413	8.763136993	7.830889103	7.873181389
"AF479418"	11.25370409	11.43492643	11.24063209	11.42802265	11.21827709	11.46015268
"AF479656"	9.109138778	9.194863452	8.108058119	8.950489702	8.772899452	8.836487833
"AF479699"	3.344601283	2.849619026	2.994109007	4.833107668	5.011875763	3.076028847
"AF481859"	9.834062202	9.298819354	9.683636282	10.37701841	10.97165182	10.69029836
"AF484418"	6.386966104	6.273279027	6.490244396	6.939800156	5.448858013	7.5220479
"AF484420"	3.998367027	3.389539279	2.99646106	3.97737152	2.761008624	2.725457606
"AF485338"	8.62563835	8.055430494	8.092059934	8.860951007	9.540372569	9.001416358
"AF487337"	9.07914127	8.820927565	9.612469167	10.7413935	11.07086009	10.51868984
"AF487338"	12.43077271	12.30350822	12.1921059	12.49318247	12.5018091	12.40870969
"AF489824"	8.652258815	8.344446828	8.258613142	8.571323752	7.456510485	8.569250689
"AF489858"	7.989370088	7.793043354	8.337877417	8.322091291	9.015726697	9.084816093
"AF490258"	4.776804104	3.983978605	5.624732594	4.366727861	6.289190788	5.102229794
"AF490768"	9.196294499	8.975521856	9.097068209	9.007240921	9.239135934	9.039651944
"AF490769"	5.753559077	5.605606929	5.280076625	8.292427012	6.789853122	5.485523433
"AF491785"	9.368241688	9.991871565	8.651287814	9.518654139	9.28159417	8.649665751
"AF492678"	13.15679603	11.85833444	11.33954963	10.91940161	9.939968924	9.262393927
"AF493931"	3.744365642	3.931219732	3.185216393	5.325703013	4.104185672	4.023352948
"AF494508"	4.664704689	4.165156235	5.926699241	5.025777419	3.822750539	5.225282643
"AF494535"	4.256127527	3.860615238	4.379794219	5.023015771	4.010744039	4.319827445
"AF495383"	8.59685615	8.092666771	8.248825596	10.08877883	9.344423081	8.54350671
"AF495723"	6.366837995	5.826113707	5.819826544	3.985391131	4.402988156	5.672165068
"AF495725"	9.905462673	9.280682165	9.272099728	9.996968708	8.549579462	8.920453796
"AF495727"	2.787599627	2.808199682	3.290792993	3.311052566	3.259935296	3.204578969
"AF495759"	8.379102366	10.68072151	6.675018447	9.591103783	10.85890966	10.31168225
"AF497245"	12.9576145	12.79365559	13.14143455	12.80368955	13.3907187	12.94461967
"AF498040"	10.06046195	9.94116017	9.702761767	8.468806074	7.633123835	8.508638608
"AF498041"	10.028561	9.812629301	9.619351014	8.293143758	7.476608509	8.473880648
"AF498096"	6.783655705	6.226092308	6.011450912	6.269253874	6.289640839	5.992331116
"AF498274"	6.195148742	5.831398459	5.742262272	6.977821405	6.333602628	5.159641294
"AF501281"	5.019332744	4.273978313	3.499731105	5.075797871	4.65389695	4.249232941
"AF502130"	3.27944158	3.504836463	4.055074152	3.444918801	3.495132299	3.582965391
"AF502289"	10.84131423	10.69904395	10.73107817	11.5573064	10.74071637	10.99999281
"AF502586"	9.788333182	9.997073745	11.20380558	10.02067498	10.35223912	10.06245635
"AF502910"	7.938970274	7.800526562	6.940004614	8.755152974	8.354456128	7.970352695
"AF502911"	7.995833844	7.781495452	6.976090928	8.6577336	8.270661619	7.658795585
"AF502942"	11.49638031	11.39262514	11.74138954	11.36587912	12.01421534	11.82003604
"AF503918"	14.10631098	13.78056888	13.63110856	13.74795031	13.65861882	13.61416205
"AF504647"	7.093000212	7.228279984	8.012365305	8.399463364	7.556263861	7.492232155
"AF508978"	6.337216909	6.335417154	6.33605661	5.709982588	6.377771012	6.019888688
"AF510065"	5.538665418	4.491564528	4.547752107	4.789682308	3.723438423	4.231278791
"AF512499"	13.09030848	13.14658613	12.87859159	12.89329637	12.89077506	12.87062216
"AF512564"	6.889693775	7.801092031	7.704607797	8.353816398	8.122848697	8.494653613
"AF515828"	6.221057311	3.055074152	3.207518077	4.608282918	4.240062408	3.34242674
"AF515829"	5.999086756	3.940091559	5.545273411	5.066304502	4.823718794	5.455623127
"AF515830"	6.773737925	5.605606929	5.051702718	5.403448389	5.406373399	4.764192203
"AF516696"	8.654643904	9.121416698	9.0719447	7.682090071	6.28614557	7.732318727
"AF516753"	12.34688752	12.31810609	11.95417751	12.06385478	12.06706218	11.1015296
"AF517635"	3.481143916	3.734926347	3.972821296	5.952158811	5.017703706	4.672255603
"AF519769"	12.17133248	11.42413857	11.03091159	11.63673264	11.76234815	11.07123521
"AF520569"	10.32504253	10.11254311	9.907736278	10.92428171	10.92963124	10.27895907
"AF520808"	2.975428422	2.958378712	3.922606998	3.551405273	3.150949541	3.619013837
"AF521133"	11.53189348	11.59997545	10.7565921	11.45386195	11.68639595	11.02880056
"AF521189"	3.866146382	3.61970645	3.403908475	2.953488751	4.123798608	3.315116948
"AF521885"	7.983922189	8.816399069	9.2576978	6.977261603	7.564264596	8.313737431
"AF523313"	4.507693172	4.897719631	4.340291649	4.535623759	4.811496719	5.488968029
"AF523834"	9.320324234	8.989831571	9.087452764	9.403616252	9.458540725	8.968887068
"AF525304"	10.39016627	10.38780743	10.75817007	10.38355764	10.16897517	10.99767629
"AF526533"	11.89765203	11.85013322	11.22559482	11.70687231	11.34115902	11.0338788
"AF527413"	7.969796318	6.529578916	7.547559335	6.292755987	7.478955631	6.577958978
"AF528079"	9.271529325	10.51127718	9.589712748	9.124815086	8.37764219	9.134903973
"AF529371"	3.820035963	3.408317851	3.904426293	2.756809814	3.387362541	3.660871587
"AF530580"	10.83187851	10.66840203	10.37474065	10.49774458	10.62978554	10.21853127
"AF532602"	12.05699161	12.91943441	12.18509037	11.90335275	12.21494965	11.80601949
"AF533250"	10.50368067	10.54635923	10.66661121	9.711689169	10.13960622	10.70423178
"AF533251"	8.985098487	8.090576125	8.894429153	8.70120248	7.998310043	8.427511057
"AF533878"	5.992002475	5.155733044	5.229284125	4.073220414	4.257757427	5.205752203
"AF533879"	4.721153887	4.416427677	4.506614636	3.527495773	3.651510984	3.344359829
"AF537114"	6.369988119	6.070784297	6.543686106	5.573416944	5.717558535	5.335100893
"AF538150"	8.638528229	8.531453204	8.357481628	7.478286686	7.689974217	7.793856876
"AF539453"	8.701609006	8.668454947	9.532979043	9.108428535	9.875775917	9.605754697
"AF539468"	13.12183682	13.21731346	13.10910289	12.83626323	13.04111467	12.87106961
"AF540970"	4.869328567	3.959890684	4.095679732	4.380874874	5.046779151	5.331655062
"AF541977"	7.08795285	6.921880202	6.823092051	7.43261205	7.699204576	7.444007713
"AF542097"	10.00149799	9.376341397	9.710853432	9.893168936	9.299107713	9.009789996
"AF542548"	9.899866837	9.582399818	9.339618886	9.401106067	9.204852565	9.197747959
"AF544240"	10.99035737	10.1676043	10.49099965	11.93118342	11.83928651	11.69443842
"AF545864"	9.405681628	9.466954968	8.848877346	8.772551457	9.572249065	8.958369141
"AF547097"	9.122738454	9.038707507	9.650233214	9.610122185	8.978809114	8.874327608
"AF547222"	7.418766776	7.086082073	8.905649645	5.851686586	6.870125484	7.563539503
"AJ000001"	10.47743307	10.07507289	9.813755543	8.477449865	7.762684998	8.796814139
"AJ000503"	3.360659247	2.849238693	2.161339515	3.988230223	2.844968077	2.412212463
"AJ001815"	9.205497106	8.691043808	8.216786593	9.131995823	9.048485512	8.380855831
"AJ001867"	10.13851091	9.723593884	9.940756103	10.1908726	9.76118669	9.74001041
"AJ002102"	8.141770985	6.865131945	9.523748357	7.36538547	6.664286561	7.854853427
"AJ002104"	7.543569346	6.51899299	9.350086127	6.125047649	6.23567537	7.710435899
"AJ003030"	2.811142174	3.018865585	2.76530135	2.714377415	2.413810687	2.959213739
"AJ003078"	6.24092105	7.930577095	4.779837523	4.077174623	3.058905231	3.09968234
"AJ003080"	5.99830835	7.563332812	4.70016225	3.326105856	3.634047218	4.080197155
"AJ006121"	5.880428403	5.760439197	7.578977195	4.867189766	5.046294601	5.349312195
"AJ008005"	8.716526607	8.341603325	9.743052574	9.567746023	9.32385686	10.12681003
"AJ010099"	6.55677426	6.920467195	8.677240425	4.705104282	5.628248671	5.092562655
"AJ010233"	6.990445517	6.424821338	6.754496051	6.735997311	5.544618299	6.894758357
"AJ010442"	14.88900181	15.02604945	14.7954423	14.83910907	14.62574098	15.19111542
"AJ011123"	10.09486732	10.22160935	10.13409718	10.05540162	10.10962553	10.28716705
"AJ011415"	9.520023999	9.087614794	9.771510763	9.500497941	9.900639671	10.00722606
"AJ011896"	11.81497337	11.5061762	12.18950214	11.9859718	11.53106223	11.92151808
"AJ012590"	4.109109779	5.211514556	5.079446383	5.9305221	5.161625717	4.97635447
"AJ131726"	6.903408299	6.947224305	7.560346592	6.588948446	5.964636597	4.994665704
"AJ132261"	10.63315517	10.6998012	10.8317445	11.38807327	11.28133962	11.47979294
"AJ133134"	10.95379355	10.43316071	9.706738951	11.21890156	8.626100692	9.284837284
"AJ224442"	12.94374458	13.10577842	12.58401469	13.14100042	13.25965493	12.91925577
"AJ224873"	4.755838299	4.525686798	4.760189005	4.074822233	3.396899284	4.451349604
"AJ225895"	5.783621659	6.052637603	5.927792182	3.351388048	4.327931625	4.239016083
"AJ236921"	3.831340183	4.526262911	4.949095988	6.38726258	7.872620711	7.420761125
"AJ236922"	3.829037689	4.497976346	4.942645867	6.671695323	8.312916073	7.883564002
"AJ237663"	3.35069525	3.534709076	3.93903847	3.250794866	3.934507066	4.261448072
"AJ237672"	8.647516709	8.204623472	9.055608632	9.012610852	8.007585169	8.365576629
"AJ238398"	12.01129194	11.51750951	11.72605898	12.21924807	11.95534259	11.70060448
"AJ242655"	4.363114995	4.687419077	4.415907362	5.102212994	5.351769652	3.659308085
"AJ242724"	6.858928385	6.597082683	6.555334563	6.75609859	8.206507457	7.173511248
"AJ243299"	8.725171613	9.110296419	9.612161164	9.380931352	10.49521726	10.54355668
"AJ245377"	7.928084835	7.118082466	8.000805092	5.547088863	5.609633826	5.976173433
"AJ245417"	6.109930921	5.655202971	4.1568577	5.403243859	5.295546717	4.42495567
"AJ245661"	8.495994494	8.776770883	7.584738565	7.777949615	8.250901428	7.331301247
"AJ245746"	11.40760391	11.90337802	11.51532566	11.4057071	11.82474391	11.21727477
"AJ246000"	10.3607682	11.85127044	8.475331366	11.0428549	8.022025965	9.706614123
"AJ249209"	4.731943498	3.621067229	4.200661282	3.672504547	4.991372184	2.973262268
"AJ249210"	3.794426264	2.458723213	3.184312037	3.861171293	3.489183245	3.398514552
"AJ249339"	11.63482167	11.26648134	11.5447158	10.73532348	10.55248803	10.76635208
"AJ249778"	10.51947202	10.22098902	9.343137736	9.396587229	8.610803395	8.599868594
"AJ251024"	4.129126373	3.967233177	3.48080797	4.475837172	4.232230954	4.292494654
"AJ251027"	4.702978845	4.398452986	4.069745124	3.889337249	4.513920206	4.377685999
"AJ251507"	5.637714567	6.081032783	5.709166545	6.540839425	5.654512875	6.649651382
"AJ252246"	4.95928794	4.6846785	4.879548943	5.170301656	5.000558936	4.367042508
"AJ270993"	9.906662752	8.977502322	9.414137013	9.542253406	9.382219583	9.70781344
"AJ272269"	10.01415315	9.450348947	11.01362786	9.024907494	10.69631321	10.44776122
"AJ272365"	11.66132447	11.45082096	12.04818618	12.31872664	12.33249027	12.75067816
"AJ275973"	9.189484102	9.010155181	10.15072556	9.628416376	9.005700892	10.09396417
"AJ276240"	2.725261269	3.318548233	3.225321209	3.619682977	3.794093498	3.358536923
"AJ276555"	3.915520901	6.444120388	3.851419245	4.92943596	3.995909576	3.93871863
"AJ277796"	11.52576254	11.90553059	12.51806258	11.76229877	12.43590704	12.19686356
"AJ278120"	4.747371286	5.062842707	4.437494091	4.163208876	4.810257999	4.566194114
"AJ278348"	2.750542193	3.047782656	3.64203147	3.658965487	4.325328844	3.921112564
"AJ278828"	9.258187468	9.407876797	10.39476674	9.429503406	8.773513105	8.866030748
"AJ278977"	7.264208935	8.012785419	7.788766612	8.38232011	8.717705893	8.644252155
"AJ278982"	7.013429877	7.125241938	7.477038561	6.929746031	6.576493417	4.79956916
"AJ289134"	10.70509668	11.79854231	9.988399954	11.01330871	9.328157663	9.446692116
"AJ290393"	7.651518159	7.776240222	8.295258334	8.631851854	6.534785321	7.880901595
"AJ291578"	7.971837811	7.737496138	8.183727671	9.3864842	9.524799869	9.024575112
"AJ291579"	8.282078808	8.029223167	10.16156941	9.045391365	9.817163869	9.890606439
"AJ291676"	6.479710754	7.022493211	5.751546737	5.687354686	6.293918528	5.129039799
"AJ291678"	3.534783766	2.991172609	2.966485841	3.832545751	3.0177616	4.411826186
"AJ291712"	4.948208351	5.135013547	6.027125293	6.183389246	7.082569544	6.560384809
"AJ291714"	3.492289045	5.097564448	3.225321209	2.911883289	2.831938028	3.340576511
"AJ293659"	9.248830576	9.216477904	9.523907495	9.270641999	9.345038816	9.435203523
"AJ295938"	11.17135309	11.16605886	11.56029796	11.29741585	11.59235145	11.22432504
"AJ295982"	5.396851345	5.488003985	5.408015477	5.860903222	6.011093045	5.270140185
"AJ295991"	9.168582871	9.257574768	9.872112466	9.078276254	9.215817628	9.757905154
"AJ297858"	6.448073344	6.706863423	6.738371987	6.581025791	5.719506559	6.035955955
"AJ299441"	11.10710217	11.42835661	10.61039768	11.22084867	11.06853499	10.81485712
"AJ299720"	6.968687526	6.881197185	7.634662236	6.749869427	8.1971464	6.404652822
"AJ301560"	5.284195769	5.548532185	4.584289086	4.569788787	4.365377596	5.298108403
"AJ301562"	2.778019289	2.701415981	4.755662075	3.28055551	2.675364313	2.982327386
"AJ301580"	5.699224013	5.284114316	4.461895211	4.982350206	5.141882337	5.355090286
"AJ305237"	9.666605534	9.385564342	11.59334681	3.826345097	4.161057289	5.378782103
"AJ305326"	4.32966899	3.9912724	3.259905175	4.947231319	4.210022533	6.461047188
"AJ306732"	8.54230797	8.832421062	9.290457581	9.590214072	8.987819662	8.849351615
"AJ306840"	3.694200462	4.109711578	3.511468039	5.984097128	3.862163716	3.755432417
"AJ307469"	4.998687452	5.110722369	4.317477737	4.452753558	4.324436203	5.132416443
"AJ310433"	3.291426746	3.471811756	3.745065188	3.343663647	3.157011362	4.219648693
"AJ310724"	12.63081779	12.58743157	13.6085488	11.9190005	11.9185952	11.26854954
"AJ310938"	3.481608943	3.591140819	3.510075782	5.222394998	6.471382582	7.258132571
"AJ312050"	5.728179028	5.197185234	4.612747623	4.730368236	5.844478555	5.336183396
"AJ312319"	9.673600766	10.28874037	9.751561967	9.988896957	9.824441536	9.596970725
"AJ312398"	3.20565838	4.541205055	4.670018844	4.555165814	5.940599024	5.113167057
"AJ312775"	3.858577849	3.602029225	3.597233189	3.020768865	3.349110462	3.616910483
"AJ313524"	9.004683684	8.523842627	10.07043347	8.303557935	8.611728262	8.202194365
"AJ314645"	11.63610776	11.7551816	11.3653082	11.19960364	12.09689176	11.64802325
"AJ315514"	6.867067417	7.314926686	7.797269189	8.212167075	10.41499826	8.651511342
"AJ316284"	11.25072518	10.79115532	10.24202008	10.1226304	10.21996529	8.591986029
"AJ316534"	4.731400499	4.565865219	5.032731223	4.839727851	6.842209524	7.19519009
"AJ319669"	14.98025121	14.93815894	14.5827489	14.98541033	14.32388376	15.4329586
"AJ320486"	8.233521417	8.891637604	8.831327831	8.07484203	9.046889353	8.938342844
"AJ409094"	13.92603367	13.10349228	14.49711546	12.4458673	7.753102399	7.446399334
"AJ416090"	8.443821283	8.721815572	8.824373272	8.86033713	8.701610046	8.785799654
"AJ417076"	8.977733271	8.927065326	8.668662714	8.142047816	7.369365275	8.606883009
"AJ419866"	13.374834	13.75082731	13.61896813	13.54337902	13.27112751	13.9719825
"AJ420551"	10.05646431	10.3575531	9.940655986	10.38526406	10.37446822	9.843463209
"AJ420779"	5.988043852	5.002085891	4.966315099	4.187617327	5.746025166	5.524076217
"AJ421515"	5.098987947	6.575584626	6.193958966	4.279404434	3.608903843	4.082932462
"AJ430580"	10.07205152	10.12846341	10.21440498	10.94666961	10.49242415	10.63758136
"AJ437318"	4.523141631	4.624083343	3.694779925	4.73431401	4.873070009	4.488900567
"AJ437658"	11.37083772	11.16427039	11.21405029	11.15901417	11.38049196	11.34141736
"AJ441110"	12.35937273	12.12213767	12.53323097	12.49915758	12.68425054	12.14237498
"AJ459424"	8.581899912	8.779262676	9.066694134	8.014625327	8.8084478	8.816710413
"AJ459825"	8.463853336	8.219094447	8.100157702	9.400740922	9.679811178	9.00295731
"AJ459827"	7.709354056	7.397162059	7.569194855	7.691624191	8.468327939	7.824115464
"AJ487679"	7.540352806	6.603718318	9.221163434	8.450454117	7.937557438	8.955202065
"AJ488201"	3.026038682	3.895166878	3.189255274	3.391479042	3.86994048	2.815370486
"AJ488506"	11.3626273	11.47184711	11.79188458	11.11142379	12.07194034	11.34994342
"AJ489257"	2.688918865	3.749802402	3.314754522	3.461672612	2.841731643	3.045233261
"AJ489592"	4.787040602	3.724803045	4.125312207	3.769972687	3.254231207	5.051219819
"AJ496322"	10.72268195	10.51836095	10.73333824	10.93834262	10.77896285	10.33722037
"AJ504715"	13.482636	13.16222025	13.01330282	13.18316558	13.07008664	13.06080298
"AJ505026"	4.74663524	3.746054735	4.280837569	4.165365299	3.91152861	4.892444458
"AJ512346"	4.404589814	4.725288539	5.241508448	5.823795208	6.014056188	6.218633946
"AJ512465"	8.538476084	8.367878611	8.462788125	7.904033035	8.007340728	7.588661424
"AJ512612"	5.856965777	5.663822782	6.351407484	6.548515231	5.55003565	6.199778335
"AJ512835"	9.517516844	8.691201578	8.981801576	9.29360752	8.875788969	9.417567111
"AJ515706"	3.585731733	3.290763509	3.220809741	7.006043263	3.570244324	3.721689821
"AJ517771"	5.231436249	5.901849196	8.17742502	7.721832657	7.747249757	7.831050671
"AJ535620"	6.345843422	4.876811595	4.88265283	6.763568265	6.992951928	6.35219707
"AJ535839"	8.1362883	8.078557534	8.320504084	7.366901799	7.947449339	7.713051021
"AJ549248"	8.899852339	9.33422255	9.502850297	8.743026479	9.562409202	10.04564555
"AJ549301"	9.905435144	10.07112833	10.33379592	10.49237628	10.11254311	9.564000258
"AJ555149"	9.31281649	9.682658267	9.924485188	9.166996064	10.00501478	10.51408309
"AJ563370"	9.371893797	8.651683898	10.20814435	11.22584849	11.36830794	11.46427607
"AJ567757"	9.748932964	10.54930077	11.24628047	9.558598265	12.0266499	10.68595215
"AJ583820"	5.766987318	5.839226468	5.81066417	6.519799775	6.357038173	7.666280111
"AJ586132"	9.417780378	9.489072027	9.566405153	7.691943773	9.26417773	7.628300443
"AJ586911"	6.260415267	7.549786978	9.16525675	6.168270966	5.619140058	6.773008616
"AJ606307"	12.52122625	12.15598322	13.2655699	10.66567896	8.854693878	9.173598192
"AJ606324"	10.07339972	10.19181677	10.39315478	10.93097035	11.58736321	11.16009453
"AJ608287"	10.58431145	10.12080745	12.29305347	9.074306868	9.657017909	9.075947314
"AJ617624"	4.015684888	3.310107409	3.892381311	4.250499292	2.934441015	3.544361735
"AJ617628"	5.467416439	4.468400851	4.837504313	4.566577729	4.675889306	4.084540548
"AJ617684"	11.81887057	12.37022652	13.19031984	11.35158333	11.5031727	11.30263053
"AJ619977"	11.06396766	10.97413054	9.746698215	9.520331881	9.091722046	8.417150401
"AJ632296"	3.955796349	3.859015385	3.77614611	3.459247991	3.856617253	4.065744625
"AJ634912"	6.985140622	7.692399299	5.425066485	9.748538719	9.161338004	8.625861505
"AJ640130"	4.53241671	4.537308493	3.346034972	4.928967177	3.856776588	4.81352982
"AJ640141"	10.84490329	11.20106885	10.94680921	10.53096068	10.30930661	10.65769314
"AJ697855"	7.120515761	6.746577469	7.093304521	4.774112327	4.330465181	4.037522794
"AJ698135"	10.70172188	10.48393284	11.49742869	12.41584471	12.84528167	12.55014915
"AJ698950"	9.114115552	9.748147387	9.414054751	9.299166798	9.217178359	9.523607432
"AJ704727"	4.704783453	5.155101558	4.155352567	4.688639172	3.930567042	3.860843644
"AJ717743"	3.408154781	3.873498251	4.238358878	2.6346165	3.335611878	3.327960358
"AJ748600"	6.122494648	5.35571756	5.148710445	5.506725699	6.878869996	7.077107313
"AJ748601"	8.381882064	8.610260446	7.418766776	9.015633601	9.231977377	9.598268237
"AJ748821"	3.601827233	3.137913322	2.861617968	4.981843522	4.076217022	4.752138421
"AJ781267"	9.638011913	9.65823648	9.847112327	10.17519959	9.586239134	9.75646292
"AJ783421"	2.606110536	3.155166339	3.110012383	6.286010612	2.964657388	3.471811756
"AJ785968"	11.14114888	11.00055858	11.96447964	10.96063876	10.86701759	11.22635692
"AJ786658"	6.002554013	5.698793552	5.25198413	6.174406419	6.503510934	6.993229394
"AJ830742"	2.425271302	2.246438491	3.583194116	2.687978882	2.972196355	3.220283515
"AJ830743"	3.211790976	3.034462249	3.472955597	2.868627508	3.137552706	3.486250989
"AJ831406"	2.716968952	2.25147673	2.013319323	4.623644496	2.648281355	2.827839344
"AJ851889"	11.82145404	11.40184221	11.03427412	12.47216742	11.81364072	11.91504305
"AJ851890"	11.69175067	11.37818142	11.52710641	12.25027227	12.10584469	12.13240253
"AJ890083"	12.80086454	12.94160777	12.29833962	12.69587099	12.84654699	12.67642652
"AJ968414"	12.92979275	12.47866733	11.92078779	12.84533674	12.59532038	11.76703476
"AJ973602"	13.85512809	13.98342807	13.88891968	13.64212328	13.80281382	13.67099799
"AJ973603"	13.7233883	13.91277446	13.86947199	13.79359982	13.56235977	13.60295019
"AJ973606"	13.81596002	13.93025026	13.83251576	13.84803295	13.71523912	13.61335628
"AJ973643"	5.708694905	6.62290693	7.695542204	7.077701247	6.600467504	4.519139283
"AK000013"	5.04377319	3.5903026	2.895399573	3.635661536	2.75774868	3.819831652
"AK000025"	10.13881728	10.75554274	11.4880625	10.03627515	11.02764998	10.78195577
"AK000026"	2.619553869	2.855491443	2.995195046	3.13315249	3.274410769	3.689992382
"AK000041"	4.2272944	3.464119311	3.49217366	4.764781378	3.204218986	4.688639172
"AK000066"	8.774298832	9.570741834	9.96960496	9.401678459	8.587800764	9.307834681
"AK000078"	11.01704821	11.14896574	11.30216709	11.07830394	11.47692539	11.02008433
"AK000081"	12.41133578	12.1447523	12.46898711	12.37567259	11.92825128	12.15748264
"AK000085"	7.489309307	7.226911149	9.702651657	8.575096349	7.844831906	8.71441554
"AK000093"	9.815386178	10.05548513	10.09396628	9.354506157	10.01792121	9.843413428
"AK000104"	7.44963978	7.465490493	7.214584319	7.112554188	8.377280819	8.431885753
"AK000110"	6.615350082	5.444531245	5.322645657	4.930093894	5.851701575	5.471177704
"AK000130"	4.12232484	5.099968417	4.954498779	5.393014557	5.413451918	5.184744453
"AK000146"	5.61427108	5.033511102	4.45357684	5.509192267	3.872917387	3.639556328
"AK000173"	8.577053754	8.201005486	7.777672198	8.176603026	7.521814767	6.800994351
"AK000177"	9.008735337	8.819964138	9.416274601	9.030994809	9.741344285	9.973655756
"AK000183"	9.250773789	8.84538404	9.379310347	10.12029037	9.959452416	10.28070119
"AK000194"	11.31426862	11.35604816	11.53960542	11.24770706	11.6109349	11.40063116
"AK000206"	10.26364784	10.29027948	10.12958853	10.68962153	10.82645371	11.48261226
"AK000220"	9.466845898	7.330683877	8.466369764	10.68176215	10.38987695	9.920696441
"AK000231"	9.997723001	9.886175159	10.49122689	10.83995518	9.86030345	10.61925058
"AK000249"	9.755680599	8.731132657	8.410166813	10.45351943	9.551568503	10.140663
"AK000253"	6.053778211	6.383871877	6.374761295	6.911415958	7.448355874	7.653011277
"AK000262"	6.882724963	6.256101102	5.942162586	7.03203801	7.508759813	6.60978746
"AK000275"	12.5522459	12.59870103	12.8025142	12.78755015	12.75493812	12.59782123
"AK000291"	9.390276671	9.183953657	9.749200204	9.714448339	9.790130488	9.656012734
"AK000305"	10.46773412	10.07474745	10.61509374	10.62854643	9.996093098	10.14481053
"AK000313"	7.269316532	6.535717061	6.037610645	6.740007373	7.045857931	7.086633053
"AK000315"	12.01493624	12.03644268	12.10270005	11.67993989	12.46644744	12.3923525
"AK000317"	7.532678523	7.646911466	8.109821254	7.780912409	7.923872962	7.819090147
"AK000318"	8.627677235	9.288106355	8.462736602	8.694950516	9.531321802	7.803303251
"AK000327"	6.755163992	6.854877108	7.031054378	6.245004996	7.124553538	6.918216861
"AK000330"	11.49363573	11.64808821	11.12655936	11.40482762	11.60431656	11.51860049
"AK000346"	8.886111432	9.08075012	9.045534709	8.649366486	8.961339715	8.813552265
"AK000357"	13.45084761	13.41560118	13.98911433	13.91116524	13.48822589	13.71321126
"AK000366"	7.255444082	6.888209901	7.229454298	5.73050682	8.691656641	7.558213287
"AK000368"	3.023627956	2.87903915	3.068430055	3.881938647	3.394925655	2.887213303
"AK000373"	10.10471734	10.32064567	10.00956202	10.56452593	11.25436374	11.23364538
"AK000374"	8.033162522	7.401672274	6.992410431	8.673857072	8.089556941	7.174388441
"AK000388"	10.54262632	10.3558118	12.58816223	11.55404064	12.22501946	12.65884703
"AK000391"	10.39917409	10.15942055	10.82631951	10.46997824	10.97623352	11.18105464
"AK000409"	13.77083325	12.77816267	13.84174563	13.42815667	11.45122178	13.50836353
"AK000420"	4.652710196	3.571069998	5.324781807	4.934813691	5.532790714	6.078041901
"AK000430"	8.866099078	8.27117446	9.053719574	8.848271143	8.514790575	9.498673321
"AK000438"	14.56545799	14.46001409	14.12025864	14.56905571	14.26426549	14.32091769
"AK000443"	10.34682573	10.56005889	10.18280202	10.22964884	9.92461553	9.826625387
"AK000471"	6.642310235	7.015341452	6.007011564	4.530938446	5.983976325	5.812007831
"AK000483"	8.215196615	9.117142811	8.654216763	9.101434723	8.990419421	8.564689875
"AK000490"	10.16040884	10.52365085	9.871771124	9.760798608	11.23893616	8.729116987
"AK000512"	12.17940742	11.52653748	11.70276315	12.12630526	11.63452176	11.63823447
"AK000538"	10.71370501	10.62556685	10.22469318	10.12373952	10.32915421	10.30880362
"AK000540"	12.6214774	12.49462279	12.31348761	12.69085506	13.15247526	12.56345413
"AK000546"	7.837008466	7.448621831	7.29335025	8.577145926	8.720014367	8.074709329
"AK000591"	8.853398142	8.239745059	9.058247758	9.42156836	9.410102773	9.38714753
"AK000627"	8.220636611	7.835303875	8.751663219	8.500051516	8.769325786	8.310474185
"AK000630"	9.744911519	8.988985406	9.851231202	9.928965993	10.6012483	9.954027598
"AK000694"	6.716125292	6.578061662	6.715945522	6.74742634	8.184305589	7.000520629
"AK000700"	10.03700478	9.672897323	9.630300621	10.41817076	10.17408728	10.07866947
"AK000709"	6.868955863	5.9143947	5.821330106	5.989391094	5.079634112	5.539940447
"AK000719"	2.9644356	3.790302877	3.363787841	3.124559742	2.237686079	2.888343865
"AK000720"	9.371402911	9.996093098	9.965336258	9.555132254	10.012031	10.36212235
"AK000723"	6.368043677	7.501037014	7.020067656	5.470920752	7.652077004	8.384739724
"AK000728"	8.158411257	8.456055782	7.966321444	7.894781392	8.391466153	7.562791918
"AK000756"	12.33544046	11.68394036	12.58397543	12.37777134	12.9965873	12.73197107
"AK000760"	6.114242075	5.723140764	5.125130328	6.816508831	6.898404279	4.224325882
"AK000765"	11.84179426	11.59726662	11.61262056	11.62472058	12.18905978	11.72315147
"AK000781"	3.479644475	2.975428422	5.950799655	6.167719199	6.947323675	6.63057147
"AK000809"	3.153302737	2.898750108	3.013998146	3.155360663	2.685805625	2.926056366
"AK000812"	6.921567245	8.217966419	7.0054202	6.543231386	5.718810943	6.680374997
"AK000815"	3.635928479	4.309139799	2.606773844	5.042171532	4.502960657	5.399967433
"AK000846"	4.711280138	4.42187632	4.299515761	4.908649611	4.861404574	4.692142604
"AK000854"	7.811395888	7.498920193	8.626906331	7.94290914	8.660255875	8.638149881
"AK000886"	5.609125537	5.994846698	5.683811529	6.013055747	7.328812235	6.037325111
"AK000891"	10.12281299	10.04306366	10.15031024	9.802963321	10.41496571	10.52200552
"AK000897"	6.025292408	5.466075645	6.055273758	5.990414883	5.824411462	5.815849494
"AK000900"	9.859361466	10.98935	9.791037014	10.08352892	9.945709818	9.618623179
"AK000906"	7.903002106	7.483209557	7.202292333	7.16713811	7.121481714	6.093803112
"AK000914"	5.198894847	6.361799936	4.785084922	3.344601283	4.813668336	4.20798653
"AK000923"	4.893740796	5.155101558	3.753433388	3.911029995	4.420475665	4.219532537
"AK000925"	8.728422929	8.370493436	8.165672809	9.092244973	8.502940375	8.709859591
"AK000938"	9.966525495	9.712589246	9.741039171	8.947763451	9.457794543	9.461607749
"AK000943"	4.506227435	5.039813951	7.037779743	5.031068718	7.759123202	7.405156784
"AK000959"	13.49956295	13.4613366	12.74614749	12.84505263	12.46513345	12.6441218
"AK000962"	13.18538731	13.45548158	13.00021516	12.9038563	13.20998155	13.05026049
"AK000975"	12.40559019	13.26038242	12.27739147	12.57666609	12.15031272	12.42979802
"AK001001"	7.39830248	8.38405758	6.753188664	5.591562738	6.043160744	5.867802587
"AK001003"	7.251483357	7.124553538	6.401062109	7.136998287	7.546239312	6.512781541
"AK001004"	3.613732013	2.915061919	3.301558383	4.163667788	3.058905231	4.442976661
"AK001019"	8.066066581	7.398753951	7.304061042	6.281271683	7.627076381	6.67613198
"AK001040"	5.336054824	5.064085252	4.35917676	4.718591781	3.948245736	4.01368557
"AK001053"	4.034761554	4.766579261	4.297206093	3.336654727	3.934271157	3.429254408
"AK001070"	10.29446211	10.13645083	9.807080365	9.52994585	9.749176063	9.844354423
"AK001072"	6.996100585	7.123736542	6.900712268	6.550542101	6.144264634	6.480221492
"AK001073"	3.564658631	3.495298623	4.764192203	3.510620188	5.453326612	4.373585575
"AK001077"	5.607546332	5.678502959	5.145318775	4.993434345	4.118716867	4.955670829
"AK001080"	12.80555907	12.72138776	13.03991821	12.65229891	13.36555218	13.23669233
"AK001094"	2.764876897	2.735608823	3.734221866	3.424908655	5.048807256	5.24210323
"AK001149"	8.646673905	9.078196984	8.975627607	8.475821368	8.929799577	8.61284565
"AK001155"	7.645054571	7.07251745	7.185388871	8.296985473	7.885720774	8.159499013
"AK001170"	10.38475462	10.43880173	11.14270527	9.98612746	10.69156984	11.16762695
"AK001176"	4.12232484	3.588288884	3.386907491	3.343663647	3.753433388	3.162355072
"AK001179"	10.43216092	10.60214274	10.75894089	10.32117725	10.63629091	10.9298702
"AK001201"	10.69960264	11.53756627	9.988936001	10.5797006	10.99112937	9.305424985
"AK001227"	11.53111912	11.7879893	11.37218005	11.60383147	12.28126079	11.53381021
"AK001238"	1.860764203	2.14388316	2.021692918	2.708694905	2.375539942	2.309932851
"AK001240"	11.59306384	11.37614867	11.54058795	11.93416097	11.76723712	11.55356776
"AK001243"	7.528237641	7.752782705	7.622633906	7.748816093	7.82684907	7.596401485
"AK001253"	9.920822213	10.49922962	9.702410113	9.112013021	9.282266269	9.510868782
"AK001264"	11.7601653	11.97039548	11.44143736	11.29408969	11.97573117	11.38884939
"AK001283"	11.21772389	11.38172236	10.8487399	10.83753561	11.11945604	11.09002308
"AK001284"	9.86839107	10.03288079	9.145623455	9.687728571	8.746397759	9.087582442
"AK001324"	11.10689417	9.909352347	9.867535436	11.40378399	10.68106663	10.25763475
"AK001347"	12.60628708	12.41240861	12.85361249	11.74267415	11.44742913	11.29980049
"AK001358"	13.25954019	13.2630994	12.94283222	13.00332428	13.29519975	13.30158012
"AK001383"	4.224325882	3.088955682	2.905331643	3.087462841	3.815595922	3.098183716
"AK001408"	11.09113915	11.5409949	11.22729608	10.68208111	11.50708987	11.47072699
"AK001459"	4.762975938	4.272732414	4.313739245	4.02909062	3.57367748	4.493756198
"AK001463"	8.620668146	8.295905737	8.185684215	9.041058132	8.328612551	8.08233642
"AK001475"	11.72501334	11.4099469	10.38082251	11.26970434	11.02275666	10.67179376
"AK001481"	5.463651881	5.182314891	3.720387922	4.900422462	5.047359524	5.13218198
"AK001488"	12.72029786	12.89512684	12.89190088	12.70012915	12.80738994	12.65143809
"AK001508"	11.24249646	11.49071227	10.85257102	10.60463616	10.96791962	11.05209944
"AK001513"	11.0961974	11.45128814	11.1291218	11.05966035	10.91639416	11.13680077
"AK001533"	6.38626604	6.238311104	6.181756546	5.24218709	5.691520207	6.006062344
"AK001566"	9.203174967	9.167315021	9.118968058	9.278458519	8.88725992	9.199910811
"AK001583"	13.15839327	13.05341259	13.78628022	13.35921929	13.56676957	13.9081524
"AK001605"	9.921041879	10.16830018	11.04215498	9.2851414	9.508753476	9.78977929
"AK001611"	10.80517385	10.98538231	10.77641272	9.991387349	11.07931557	9.500820971
"AK001632"	4.611125155	4.981921134	4.329051819	4.571567603	5.623861011	4.656696572
"AK001657"	10.26687062	10.56369298	10.81065678	10.17790472	10.82651901	10.79489206
"AK001683"	6.782208031	7.590592289	7.654648916	7.194763748	7.86682269	7.5550285
"AK001685"	8.31045828	8.115318894	9.043525235	9.128249832	9.760182183	9.549867243
"AK001698"	11.51420315	11.44296516	10.8562386	11.01738525	10.54807224	10.25324748
"AK001700"	12.14768215	12.46189764	12.07449554	12.62295972	12.8691741	12.93019146
"AK001722"	10.77375383	10.60807672	11.52814327	11.38262857	11.30439861	11.16752659
"AK001729"	10.09921248	10.47968105	9.68702691	10.23283473	10.20925242	9.995799085
"AK001734"	5.949602631	5.844335433	7.40109369	5.092160915	7.051025091	7.581874687
"AK001769"	7.036456078	7.854512495	6.732246131	6.478316621	5.406971971	6.340316577
"AK001778"	8.789570812	9.236807815	9.116623115	8.644876175	8.235974954	9.374772812
"AK001780"	10.74822598	10.62267682	11.15366501	10.70124104	11.09097731	10.97015753
"AK001784"	8.04383606	8.093242185	8.694476293	7.227619794	8.003451573	8.142934646
"AK001787"	7.618251872	7.383278332	6.633333845	7.986921136	7.910649925	7.733298747
"AK001795"	5.093205205	6.151388014	5.472614489	5.951883819	5.930990378	4.759640558
"AK001798"	7.600144101	7.334620116	7.936838136	7.118474976	6.060706738	6.531305035
"AK001866"	4.302772335	4.263087003	4.857105163	4.988439294	3.753797054	4.503100631
"AK001867"	11.15281422	11.66169229	10.92849254	11.18691388	11.13741995	11.04100171
"AK001878"	10.22057362	10.13450962	10.83486391	10.16567871	10.31182595	9.919659034
"AK001926"	8.4983155	8.641625141	8.181580653	8.658816645	8.85853558	8.333709954
"AK001930"	9.641914459	8.853677279	9.401952522	10.25443626	9.484008997	8.99794354
"AK001931"	11.90580956	12.68260661	11.04193822	12.82458498	11.21106666	11.43247091
"AK001962"	12.03237202	12.18202963	11.32006627	12.10935125	12.31667861	11.91862084
"AK001979"	4.975111963	4.613678979	4.184375519	3.539543478	3.588156936	3.639428986
"AK001980"	11.36581478	11.50899477	11.18663735	10.63682579	11.14623275	10.42938529
"AK001990"	9.416869291	9.434655122	9.609186127	9.04954174	9.679059897	9.341431425
"AK001998"	5.636096744	5.497673035	5.751292319	5.709185849	6.411155037	5.885359604
"AK002004"	6.960203548	7.130217375	6.3925029	7.074707723	7.193624904	6.858707135
"AK002018"	7.874008776	7.397275885	7.748333086	8.45618313	8.315419504	6.960380807
"AK002024"	10.16990684	9.901575003	10.28874129	10.17154312	9.820763901	9.54658062
"AK002027"	11.84815849	11.7725762	12.26637317	12.21478792	11.88672991	12.22217658
"AK002040"	11.2226729	11.15574455	13.25728463	8.718402043	8.298360931	10.18189889
"AK002042"	4.910684699	4.169011005	5.005373038	4.457922558	4.742238015	5.07299756
"AK002059"	11.86079799	12.14368811	11.79607953	11.73860395	11.53793049	11.5121855
"AK002082"	7.375300136	7.493833038	8.837808613	7.642096472	9.194543389	8.995290884
"AK002097"	5.876396615	5.825658445	5.060916372	6.625945499	5.752705781	5.690372395
"AK002100"	9.373894164	9.537029848	10.57647443	10.22890224	10.61718845	10.68820703
"AK002113"	7.904033035	7.779256437	7.838799903	8.320597046	8.487458614	7.845912134
"AK002145"	9.527148159	9.839866394	9.174400676	9.254067004	8.628553078	8.983951822
"AK002152"	11.7486814	12.20304701	12.34997255	11.77406557	11.44693016	11.87682199
"AK002178"	8.442554579	8.874597192	9.315079804	8.436033962	8.928095794	9.590353318
"AK002210"	3.655042647	3.997536299	3.744161096	3.659296667	3.140713226	2.948862452
"AK021432"	5.168545767	3.804931221	4.828530037	4.099774901	4.123575156	5.856129178
"AK021440"	11.55405297	11.57675444	12.31662861	11.61600943	11.93964771	12.0860181
"AK021445"	4.529421183	4.412253118	3.784127032	3.897734149	4.893682558	5.03263426
"AK021448"	10.13356545	9.941076812	9.880905267	9.705661414	10.02760789	9.979976015
"AK021455"	9.685215186	9.505550377	9.853804354	9.629974916	9.562372948	10.1443206
"AK021491"	11.09581685	11.45088987	11.24466019	11.11750863	11.35026357	11.55792037
"AK021536"	12.7825141	12.66188503	12.31244095	12.73955851	12.35778972	12.21198968
"AK021547"	8.340830613	7.786499003	7.987873937	8.594919849	8.689692633	8.198601703
"AK021562"	4.89475472	5.171190812	4.920836353	5.427971493	5.202676302	6.13954112
"AK021577"	10.93993316	10.78536762	10.36631041	11.09350987	10.64348104	10.61794657
"AK021600"	9.447270682	9.527700626	9.287347158	9.363121567	9.488631491	9.335972452
"AK021618"	3.004465437	3.084404483	3.414270864	4.014292799	3.499935156	3.52511672
"AK021622"	6.258971109	5.710690738	6.822635834	7.783651777	7.361127039	8.043722891
"AK021623"	7.713672448	7.540336531	7.31674493	6.016897409	6.86012603	7.284205951
"AK021645"	10.21907653	10.2250311	9.783930501	10.22648529	10.04743846	10.37310995
"AK021670"	5.790876275	6.628264713	4.656948215	3.376721016	2.818380218	4.177208226
"AK021680"	10.60292235	10.85989805	10.98254965	10.4897989	10.83066185	11.19008979
"AK021695"	11.55867986	11.71570825	11.60584297	11.37753271	11.95074171	11.57000874
"AK021738"	7.990328082	8.371489166	8.301631084	8.609911537	8.793471632	8.601039415
"AK021759"	10.58807493	10.42689401	10.20100156	10.62841847	10.09030882	10.63092697
"AK021784"	7.245136237	7.398184459	7.053159136	6.196715226	6.272013855	6.74086956
"AK021788"	2.760774494	3.690137693	2.947591355	3.982747212	2.845911507	3.719468227
"AK021790"	9.719302394	9.682642643	9.805662466	9.444546981	9.477320131	9.996457106
"AK021798"	8.079301835	7.725877459	8.415801756	8.609587659	8.354663285	9.729937626
"AK021848"	7.835823042	7.339024224	7.651980889	7.27108106	6.992284657	7.286026327
"AK021854"	9.146420517	8.924656055	9.132554223	9.06887526	9.659939004	9.466102775
"AK021860"	9.603137081	9.303480308	9.92532819	8.318144178	9.280504241	8.246369131
"AK021871"	13.21884215	12.92290533	13.79714391	13.1095397	12.65675712	12.89068728
"AK021886"	4.409974685	3.565146263	3.73954571	4.647590817	5.091395186	4.768089024
"AK021889"	5.881510456	5.677206592	5.442853946	4.641256999	5.161907832	5.881816319
"AK021912"	5.024049237	4.401289138	5.535281598	5.26635929	6.280022787	6.080340014
"AK021929"	9.340412945	9.419461783	8.816399069	13.19619588	12.48045538	13.56684297
"AK021933"	6.249100176	5.627624346	5.408582801	6.564167786	6.596802492	4.804678302
"AK021957"	4.764558475	4.962447226	5.041010751	4.30261882	5.445114196	5.006630156
"AK022014"	5.960970356	6.203991994	5.575433357	5.514778742	5.242354795	5.993024414
"AK022032"	11.63018438	11.83874067	11.28946281	11.75961921	11.85898094	11.62774307
"AK022058"	7.285930186	6.775462794	6.521616142	7.092059405	6.174228628	6.468725038
"AK022118"	5.558016549	5.915403779	6.446524229	5.431643016	5.984379721	6.635054927
"AK022122"	4.590619983	4.363675722	3.555681203	4.181301365	3.79876598	4.036195596
"AK022138"	4.308564746	3.450591032	3.868775647	3.461057013	3.666699792	4.16068628
"AK022140"	7.981579839	8.336975555	7.72904355	8.388471555	6.938054029	7.862290201
"AK022142"	10.45354083	10.8698361	11.24783301	10.90089744	11.7347638	11.85888376
"AK022147"	12.08283303	12.04806753	12.45102234	12.34068329	11.92342346	11.83153309
"AK022156"	7.831480167	8.298112987	7.288415782	8.123594813	6.903836064	7.509604008
"AK022166"	10.07770966	10.21239133	10.97117479	10.1701638	11.20146001	11.18631137
"AK022172"	8.926314381	8.791912049	10.44263554	9.140225476	8.666707602	9.725066269
"AK022183"	7.038374722	6.430209991	6.851756536	6.261128339	5.554509041	5.88455885
"AK022184"	5.98512468	5.325422395	6.842987629	5.246020377	6.764953839	7.270820442
"AK022213"	3.749158796	3.627595166	3.159596896	5.335969103	3.484215485	3.99453447
"AK022217"	3.96640278	4.093171394	3.388258432	4.159588823	4.231079065	3.217416858
"AK022227"	12.43647565	12.33035097	12.06769676	12.48121237	12.29172384	11.9969848
"AK022237"	6.177632812	5.497360079	5.639342156	4.14877958	4.381366443	4.921193513
"AK022240"	10.26231112	10.71993884	9.736914141	10.11397444	9.574407715	9.931545523
"AK022251"	6.763823183	7.468092072	5.165578352	6.745714655	6.137950198	5.149007295
"AK022252"	6.235973997	5.163659738	5.15082772	5.389762966	5.753235472	4.926236684
"AK022255"	5.596028702	6.309443611	4.991784852	6.112157978	5.852930194	6.136039593
"AK022291"	7.688962213	6.560184544	6.694222753	7.132307443	6.079580783	6.109559063
"AK022322"	5.622057678	6.006125195	5.238710444	5.751011067	4.804156841	5.010784314
"AK022348"	6.143207682	6.192557161	5.913428001	6.210332362	5.066041818	5.517124486
"AK022356"	5.021306487	5.099370956	4.129159352	4.881835892	5.989052697	5.399806834
"AK022408"	6.806857622	6.850356887	6.888013803	6.838519448	7.165683863	7.452158033
"AK022439"	6.269573682	6.132307443	6.064428059	5.302987961	5.849766629	5.9419819
"AK022454"	6.163667788	6.149186188	7.904334161	6.163937432	7.478158847	7.684456897
"AK022459"	12.16633801	11.70696773	11.71251105	12.5006855	11.50393895	12.0418871
"AK022468"	10.15835748	8.741896023	8.601112977	8.994471676	7.400182677	8.257349182
"AK022471"	8.892564066	9.341233703	7.44466127	9.061187013	6.936660315	8.046379737
"AK022489"	6.99277636	6.391274527	5.963929518	8.571725723	8.396783716	7.002184929
"AK022500"	11.37249738	11.32251007	11.30959123	11.00407942	10.76273598	10.89156736
"AK022515"	12.22617554	12.12762022	11.91056317	12.72439541	12.22572741	12.03264008
"AK022533"	9.38040262	9.413838395	8.394589166	9.089748921	10.00222361	9.252860774
"AK022555"	11.67179867	12.24788189	12.0650435	11.91844777	12.15840722	12.17032764
"AK022567"	7.979489218	9.242286429	8.177090596	7.146125681	7.919357365	7.159485894
"AK022574"	11.33392302	11.42513055	11.84534989	11.43179833	11.55512487	11.65145596
"AK022576"	11.10069341	11.25021988	10.94056856	10.86215783	11.30801257	10.96569267
"AK022590"	10.09536999	10.07894361	9.229029068	9.223811313	9.732675375	9.305718638
"AK022609"	5.346726465	4.924270946	4.013578385	3.85488334	4.791824488	3.426573391
"AK022610"	5.792902192	5.416610081	6.291607241	5.294642803	6.69118657	6.79034589
"AK022644"	7.288169353	6.440889095	6.247961682	6.694440076	6.389253597	6.194309697
"AK022657"	9.74630084	9.692072144	9.343744915	9.495003546	9.968942923	9.521558042
"AK022673"	10.08580677	10.70587581	10.01595175	9.981507918	10.90626732	10.0863406
"AK022690"	6.376396317	6.449132134	6.196496886	5.746086992	6.859357117	6.113106615
"AK022697"	9.223172972	8.928105864	9.889522672	9.211615057	9.659379272	9.782536997
"AK022708"	5.232376794	5.458585427	5.582041093	4.434341328	5.727817012	5.252427013
"AK022713"	10.13234395	10.14454583	10.45099067	10.28369113	11.42952626	10.52618797
"AK022715"	6.547949479	6.074595345	6.293120301	6.591137826	6.649688742	4.817372555
"AK022723"	6.618237187	6.817788237	7.459524243	6.976371656	7.935668358	7.743664411
"AK022724"	6.340743841	5.729362429	6.016819428	6.888291499	5.991449284	5.87231166
"AK022731"	10.14086325	10.06104643	10.1633318	9.802393739	9.947068075	10.22755253
"AK022740"	8.759161827	8.667793156	9.122829289	9.511033499	10.16420602	9.758506895
"AK022756"	9.679145426	9.817180181	9.358962781	9.92559657	10.25950636	9.840237087
"AK022786"	6.964551119	6.673109753	6.821659199	6.289631618	7.017916342	6.279783276
"AK022797"	9.396900996	9.841132182	9.232010726	8.940429595	10.251672	8.817756905
"AK022834"	11.03887833	10.79014287	10.65523715	11.07787786	11.7748776	10.5408218
"AK022886"	11.61166114	11.4566979	11.70742557	11.66144495	11.61858175	12.15733099
"AK022890"	9.376035069	9.410262018	8.179833471	9.078563405	9.825742546	9.142973691
"AK022913"	10.46003101	10.4935926	9.845186583	10.87267026	10.77289244	10.78041272
"AK022917"	10.9364238	10.70929339	10.67684407	10.73815806	11.20711733	11.10575107
"AK022929"	10.79000591	10.17981469	10.07433122	11.01883506	11.18064381	10.65460927
"AK022935"	7.864402223	8.702163333	7.730993794	7.249061292	7.651233273	7.693278553
"AK022941"	8.163968618	9.030598172	8.305700173	9.436147261	8.82153516	8.73318518
"AK022948"	8.330024999	8.210772633	8.089463193	8.019137	8.005396619	7.552460843
"AK022953"	4.224325882	4.307515959	5.114046298	4.001198742	5.461790463	5.445955086
"AK022964"	8.447374216	8.629218537	8.321729711	8.3666623	8.845641526	7.859993146
"AK023002"	9.183069109	9.537067327	9.02297861	8.776935996	8.858639385	9.033360502
"AK023016"	10.25854189	10.56323289	9.351750442	9.452946248	9.84756823	9.227202929
"AK023019"	5.825065626	5.706715643	6.007141668	5.432952728	6.139792805	5.35135271
"AK023024"	7.71824996	7.780613254	8.284145787	7.183664161	7.709869583	6.975689793
"AK023030"	10.70208089	10.66513576	9.814127717	10.58644051	10.5706649	9.946277315
"AK023045"	5.337365004	5.866047444	5.79920908	5.211319863	5.933001301	6.476823956
"AK023048"	6.596174844	6.015905625	6.20031994	5.751177146	6.831110859	6.909241474
"AK023050"	3.352292426	3.749888194	3.196024687	3.749405546	3.673058857	3.111315148
"AK023054"	9.962680163	10.11954008	10.30876324	9.639120353	9.823815903	10.48063118
"AK023095"	13.06046657	12.63513433	12.78014931	13.37326829	13.01201088	13.05027997
"AK023105"	8.27259153	8.342132019	9.037716608	8.24671305	8.770254892	9.01022429
"AK023107"	7.985580122	8.033512204	8.088796717	8.513703913	9.713045177	8.221467254
"AK023108"	8.50546463	8.491778154	7.941216082	8.668205659	8.933574704	7.904954884
"AK023110"	9.946839035	10.21727459	10.39582318	10.73750408	10.57715235	10.33647007
"AK023121"	5.469081723	5.08247268	4.152499836	4.294686909	4.673923835	4.137995268
"AK023125"	7.387228109	7.464772806	7.550195763	7.290123012	7.255569656	7.732318727
"AK023129"	11.3152598	11.63810733	11.68464028	11.1407869	11.94722694	11.92587484
"AK023133"	8.738199022	9.528705315	7.809706401	8.752739561	8.095780987	8.236443826
"AK023141"	7.923502797	7.450804627	7.485333435	7.025183867	7.434528153	7.672045524
"AK023166"	12.03767348	12.11560224	11.63778742	12.25572575	11.5478453	11.84006478
"AK023200"	9.543396122	9.627387054	9.736998674	9.180191632	10.00332676	10.47206753
"AK023219"	11.37225783	11.79883644	12.13955404	11.45461207	10.59446457	11.90497388
"AK023221"	10.05784136	10.05565933	10.71522141	11.05609244	10.84271136	10.41482295
"AK023228"	3.102742104	3.789301491	3.263244784	4.758873447	4.275923345	3.940843296
"AK023230"	8.448949668	7.786458489	7.886313581	8.385635088	8.33700634	8.092778279
"AK023261"	11.29726761	11.20438658	11.59774094	11.25635336	11.68048291	11.46100052
"AK023285"	5.455044408	5.745331465	3.649787882	5.665347288	5.081650667	4.487364147
"AK023286"	5.878774379	6.492468515	5.396385578	6.576986132	6.673533811	7.167881741
"AK023297"	6.852450857	6.157260017	8.26337062	6.319131969	7.062958162	7.748726213
"AK023311"	11.89601556	12.05761869	11.79487456	11.96775507	11.75583046	12.19324311
"AK023319"	11.40709459	11.15691198	10.5563407	10.74790915	11.08789446	10.71717816
"AK023332"	8.514378339	7.433595455	6.943256774	7.36070577	6.849478915	6.776508044
"AK023348"	12.87656652	12.76514474	13.11882098	13.15890429	12.41409781	13.46888176
"AK023372"	3.255682003	4.807004511	2.836489726	3.691991913	4.079198883	3.5290713
"AK023374"	9.433337564	9.655414086	10.18844407	10.22534483	10.09410342	10.66749958
"AK023392"	8.256232753	6.796584776	6.147290415	6.168068341	6.346426859	6.317452412
"AK023397"	10.96324536	10.60180031	11.12011441	11.06920894	11.05733052	11.17642713
"AK023398"	9.221016455	9.1901474	8.993204481	9.208519455	9.494980753	9.312665174
"AK023399"	8.231253347	7.096223896	7.179816556	7.527475442	6.956515555	7.173267378
"AK023413"	2.937739855	5.196961065	3.154745213	2.999693395	2.525743167	3.055698913
"AK023415"	11.1397671	10.70891825	11.79453121	11.90722685	12.05348157	11.67588983
"AK023417"	10.53735315	10.25892013	11.33290157	10.6731868	10.63073827	11.75641534
"AK023431"	6.827516738	7.032806145	6.95980956	6.545332109	8.412911481	7.289553238
"AK023447"	7.247680716	6.763199085	6.407848975	6.840289496	6.908660418	6.257913906
"AK023479"	6.871700752	6.608523927	8.168499636	7.408868077	8.432526033	9.427046702
"AK023500"	9.432864853	9.082150905	7.207845034	8.762845421	7.768696457	5.971941246
"AK023513"	4.97343219	5.329216902	4.677327824	4.483673919	5.65919675	4.785158177
"AK023518"	6.591603128	6.450873069	7.087717412	7.235563369	7.956897089	8.178833633
"AK023542"	7.350492827	6.849077271	5.966518141	7.039952094	5.824750036	6.753811759
"AK023546"	9.036400029	9.74001041	10.01309638	8.444116245	8.378461336	9.183995328
"AK023606"	6.768163147	5.866648388	5.413455303	4.854539299	5.764314304	4.6808138
"AK023618"	10.54706958	9.746498702	10.20956607	10.46652017	10.38738139	10.0049172
"AK023639"	9.366122846	8.8530135	9.782748295	10.53623381	10.78560196	9.978768223
"AK023650"	12.49498913	12.43215897	13.6061873	12.22539291	12.76297822	12.48403494
"AK023652"	8.313502092	7.761577826	8.475438378	7.710826404	8.404297729	9.316124694
"AK023669"	9.949244118	9.995892057	9.363788279	9.670339175	10.5047192	9.467729233
"AK023671"	9.425716091	9.076017887	9.355523769	9.535054095	9.834380819	9.309778504
"AK023732"	10.24364326	10.33044042	10.62324613	10.34712127	10.31812994	9.780137988
"AK023765"	4.92943596	3.733332646	4.102700118	3.808601284	4.758527048	4.16951618
"AK023778"	9.483530434	9.582109043	9.78923399	9.312491151	9.644294162	10.06530182
"AK023782"	10.94814139	10.53190405	11.02101819	11.48637062	10.93697046	10.85367478
"AK023791"	8.05956024	8.230989755	9.050267687	7.826136593	7.797759431	7.771174485
"AK023797"	7.143406685	6.439855812	7.210748285	7.88165789	7.374948174	8.630176464
"AK023806"	3.455307491	2.437653878	2.556012427	3.815278252	2.573204845	3.98778471
"AK023825"	10.93923444	10.84681288	10.85460662	10.6332461	11.285973	10.96682071
"AK023827"	5.527764734	7.510316359	5.658579966	6.495314614	5.567378121	7.645615205
"AK023831"	4.445693601	4.590110938	4.069109227	4.949614302	4.769824623	4.054831116
"AK023854"	8.582554121	8.680600041	8.029223167	7.578541012	7.764899449	7.678508592
"AK023875"	12.77164939	12.49178021	12.96893105	13.71211648	13.08501679	14.26338003
"AK023936"	4.247145209	4.190812368	4.306699707	4.368440109	4.02611838	4.329948783
"AK023955"	7.70390219	7.591265013	7.568892478	7.168812495	7.912762421	7.468389446
"AK023974"	10.52628032	10.77039176	9.634973095	10.16805405	10.49552749	8.94162985
"AK023984"	10.39031236	10.39628399	10.69837382	10.04386257	11.07305261	10.51785262
"AK024009"	9.259990595	10.01401977	9.647881279	9.561074819	9.549867243	9.266323914
"AK024010"	6.810788826	5.899434267	7.26338001	5.312657914	5.522705494	5.759265044
"AK024025"	11.10424721	12.60335811	10.88029829	11.09378113	10.99405277	11.11860053
"AK024038"	7.530476568	7.548696317	7.19698958	8.023176051	8.466389751	8.606103131
"AK024041"	12.88789936	13.01718493	13.82916418	12.66559303	11.85639724	12.10490105
"AK024063"	10.07895308	9.371218404	9.166887136	9.719563029	9.53807619	9.356399588
"AK024077"	6.376344219	6.492077498	5.608481051	5.394356364	5.703928483	5.709982588
"AK024084"	8.373391124	7.520261154	8.418764246	8.016626129	8.482181947	8.945465199
"AK024085"	7.57429985	7.42797652	7.680172427	8.453442677	8.501683953	8.374747821
"AK024093"	5.744626666	5.460624627	4.694245044	6.043727265	6.964079744	6.543276245
"AK024110"	7.269725145	7.097340055	7.113248336	7.119501435	7.133514208	7.229176435
"AK024113"	6.070833661	5.662319452	6.199358255	5.584553679	5.795821484	6.172943486
"AK024120"	6.093384815	5.210474588	4.990718929	5.22283933	4.987252641	5.534173686
"AK024144"	7.947702387	7.467255022	7.262122101	7.645363019	7.538462892	7.747145677
"AK024162"	5.159148799	4.535760601	4.207892852	4.66618849	4.46506025	4.06441728
"AK024188"	3.229003344	4.059952239	4.337040247	3.621958078	4.158789414	2.930756258
"AK024190"	5.48638294	5.235397745	5.655274539	4.069109227	5.785317756	5.032259566
"AK024257"	5.343741807	5.761205476	5.179698143	8.139594326	6.784078597	6.489703483
"AK024259"	6.357974195	6.309603678	5.717662716	5.681623548	6.371396812	5.37133582
"AK024273"	8.833656717	9.121918875	8.444249207	8.548400788	9.281793283	8.738662805
"AK024275"	10.16118316	10.03080285	10.4694548	10.5371617	11.55634846	11.86541973
"AK024311"	10.64547939	10.47346772	10.94599469	10.42603239	10.32430635	10.60496041
"AK024313"	6.66708173	6.513606018	5.528768207	6.421214882	6.13908675	6.5298834
"AK024328"	6.120971871	6.368324858	4.797744519	6.444319204	5.340672639	4.780415095
"AK024382"	5.71684552	4.788147993	5.760654754	4.907880906	4.810638466	5.531234844
"AK024388"	4.758761543	5.264739085	4.033555151	3.826517981	4.621928782	4.617768646
"AK024389"	7.881797969	6.578526671	6.987972251	6.76771438	5.892626598	6.621183012
"AK024391"	11.92359802	12.21997739	12.01501407	11.73175911	11.9851824	11.83926572
"AK024403"	12.14391341	11.98448134	12.09806236	12.04276084	12.23930966	12.32388947
"AK024407"	5.75255861	5.67874801	7.393496001	4.788863166	7.5144245	6.910100625
"AK024413"	6.184468753	6.461382855	8.707889173	6.936235106	7.232869856	7.148850745
"AK024488"	5.000635547	6.181490213	5.049870326	3.973510256	5.174342496	4.452101186
"AK024489"	7.402447621	7.952479762	7.268857289	6.941463184	6.719895301	6.899760519
"AK024495"	6.234462999	6.258692279	6.420430188	6.884141207	6.808850942	7.034540382
"AK024509"	6.034829769	7.173948912	4.72955277	5.193365682	4.848908322	4.615675243
"AK024549"	8.586818401	8.162653155	8.423239895	8.371668193	8.369233955	7.859269517
"AK024632"	9.352998578	9.038841641	8.49247893	9.899969221	9.589644406	9.364279574
"AK024644"	9.790785719	9.524277442	9.50900655	9.775671674	9.558234911	9.620972507
"AK024672"	5.180494009	5.925733634	5.68596537	4.138863606	5.910029848	4.72406631
"AK024679"	4.753545706	5.931813045	4.936571986	5.109139039	6.157827922	6.609310256
"AK024684"	6.34852634	6.470076392	5.911531007	6.346345298	7.107927392	6.7047959
"AK024762"	9.141930348	9.535478545	9.419170797	9.284546521	10.19200721	9.993533838
"AK024780"	9.623772141	9.500015454	9.091859537	9.388180064	9.928053736	9.457058443
"AK024788"	5.769142274	5.069770897	6.187460952	4.096649804	4.87185843	4.716979923
"AK024791"	12.39468109	12.27085419	11.69905236	12.17551128	12.56634681	11.63211855
"AK024832"	10.44007391	10.40433488	11.17570541	11.10586236	10.14240157	10.96034439
"AK024850"	11.92182086	12.02285696	12.7213275	12.63946996	12.87412894	13.32249112
"AK024865"	11.86384335	11.42818255	11.82614351	12.22676286	12.27120756	12.66920337
"AK024925"	5.238301549	4.981391465	5.061512687	5.650368223	4.334811374	5.353044466
"AK024943"	9.782419541	8.660814198	9.52358293	8.898694188	8.822927358	9.086659854
"AK025022"	5.068752487	5.149340669	3.909571516	5.639886207	4.50852373	5.618435427
"AK025116"	5.618159352	4.545288858	5.369222175	5.585984048	5.5951008	5.931817772
"AK025120"	10.8351149	10.65880317	11.50455396	11.57757234	11.40842693	11.1219671
"AK025127"	6.777176396	5.066377701	5.780044951	6.709070023	7.289990269	7.684799806
"AK025142"	10.41762122	10.18373821	9.711306814	10.71935802	9.539278643	10.03533454
"AK025211"	8.102574154	7.853797961	7.547931747	7.250009376	6.799541963	6.964470257
"AK025249"	7.157953195	6.696125998	7.190588195	6.907407469	7.405387424	7.495775896
"AK025264"	7.671132702	7.193844665	6.431133176	7.416563638	6.49365694	7.058119475
"AK025270"	5.665227889	6.606781245	5.6559843	5.944708548	6.276695786	5.37745002
"AK025278"	5.034924385	3.74002087	4.838603905	4.867189766	4.161033096	5.850704427
"AK025280"	14.63943986	14.65622489	15.55834109	14.67596687	14.99640501	15.43790692
"AK025303"	7.077012218	6.475778818	6.430506077	6.737120225	7.232777779	7.019066927
"AK025326"	5.483493351	4.331325435	4.644923389	4.289686943	4.011728197	5.223202422
"AK025336"	12.17587301	12.13192045	13.5860839	13.31808355	12.82461111	13.15260924
"AK025342"	6.170227535	5.733169924	6.20116334	6.105022196	8.084197704	6.67142784
"AK025351"	10.59301093	10.62083334	11.11906043	11.25459274	11.42373431	11.058725
"AK025392"	9.97606629	9.781246097	10.25713452	9.699273126	9.491319601	9.584509709
"AK025429"	8.84883354	8.686857655	9.209346622	9.241357092	9.341095126	9.213051713
"AK025430"	4.538562995	4.673923835	4.441191299	4.194867145	4.552875017	5.678559296
"AK025441"	11.66498084	11.81580115	10.85162983	11.27910671	11.15224985	10.97394621
"AK025470"	8.268948494	8.268157854	9.285827566	7.402800612	7.190368925	8.586622148
"AK025510"	9.987476492	10.16553175	10.33621587	9.673200052	9.784925318	10.5471392
"AK025521"	9.580570066	10.08472363	9.869546806	9.720203551	9.994512125	10.05902195
"AK025522"	9.630035911	9.918453173	9.969047286	9.598630393	11.1726159	10.14213349
"AK025541"	9.971213162	10.01158788	9.565358027	10.17752543	10.15674219	9.908826265
"AK025571"	7.761813819	6.677864785	7.636130105	8.494969156	9.158129215	9.160298785
"AK025577"	6.749259379	6.802761909	6.831369321	6.719058829	7.61336884	6.935557574
"AK025594"	8.396969476	8.985005671	7.812794692	8.369934481	7.907075129	8.099157893
"AK025625"	6.174184676	6.465677408	7.265094598	5.11613599	8.367398151	7.848602286
"AK025630"	9.149858873	8.412459762	8.972515752	8.157212513	8.261933179	8.642762934
"AK025636"	7.684122323	7.147631309	7.570079588	7.319196111	7.950399007	7.234676627
"AK025654"	8.598405405	9.071866421	9.143052287	7.988467698	9.219247673	9.024418034
"AK025680"	9.173134681	9.326004032	9.297483999	9.132724117	9.348213162	9.314597292
"AK025707"	8.136658459	8.135638496	8.005933825	8.018515673	8.475317178	8.200444029
"AK025769"	10.76763312	11.16293645	10.90535586	10.81593809	11.51351246	11.07543055
"AK025816"	8.498488238	8.082553046	9.257210324	7.47186133	7.867329403	8.463463476
"AK025874"	10.00629045	9.509785295	10.50860316	10.15821356	10.75287693	10.44764232
"AK025907"	11.00105832	11.24783301	10.7091032	10.37326583	11.33837589	10.55822783
"AK025922"	7.647416692	6.827996811	6.927575319	7.638915164	7.57159718	7.19124679
"AK025942"	12.35744864	12.12296679	12.6851443	12.50747039	12.24351173	12.43340507
"AK025947"	9.24917059	9.692104235	9.885107585	9.673406783	10.58949985	10.11125685
"AK025958"	9.478276572	9.972222065	10.37028364	10.02736696	10.44977987	10.50410123
"AK025971"	11.05435313	11.10613164	10.64977818	10.76756335	10.7419004	10.74811023
"AK025997"	10.31649345	9.298296084	9.609253919	11.15238036	10.77209432	10.29820087
"AK026029"	7.995061033	7.754154614	7.353427396	7.497129311	7.169664491	7.215501937
"AK026031"	11.74655039	11.8793571	11.10876443	12.22350735	11.9421616	12.04782017
"AK026042"	8.115655983	8.544049084	7.289853826	6.813043625	7.428690971	6.819896779
"AK026065"	10.9971156	10.88326027	10.8751803	10.97274176	10.38373831	10.53138429
"AK026076"	9.365123405	10.09785647	10.35721548	9.537616592	10.34438047	10.36452811
"AK026088"	8.784473556	8.936105516	8.745220858	8.839802477	9.36423251	9.651180164
"AK026089"	4.536550296	4.484892158	5.025777419	3.891652488	5.811887133	5.616363579
"AK026092"	9.952033119	9.949330216	10.05341915	9.731696798	9.250536952	9.655575622
"AK026110"	12.87010151	12.8494717	12.76437854	12.73668416	12.37676198	12.31757327
"AK026111"	6.074428367	6.277218577	5.867829763	5.288587426	7.033955929	6.335760137
"AK026129"	5.8091443	5.388323879	4.357207124	6.405493795	5.684557885	5.290505502
"AK026130"	9.380511283	9.50082356	8.884257231	8.641969715	8.921136373	8.586704705
"AK026147"	11.05848832	10.67734456	11.21046747	9.992635749	10.01584807	9.766349679
"AK026153"	8.859005132	8.644787149	8.505187905	8.476591498	8.860568684	8.460590228
"AK026162"	9.718400844	9.937563322	9.402106272	9.315689622	9.31889909	9.638278603
"AK026184"	10.65594165	11.00349542	11.77881936	11.12880608	10.93152432	10.69997302
"AK026201"	10.87754281	10.93795542	11.20152127	11.04117733	10.97627828	10.69704965
"AK026235"	8.147094492	6.851681589	8.07971357	7.835823042	8.283890296	8.634099508
"AK026249"	4.831993746	4.099892696	2.959213739	3.405420613	3.339778757	3.556024693
"AK026266"	4.319184367	4.283566239	4.607720898	2.952277647	3.545437142	3.803382045
"AK026268"	4.286067924	5.225367486	7.936458327	7.469864004	6.3810826	8.010186798
"AK026278"	12.66899294	12.34088415	11.98427643	12.36248077	12.32627639	12.18901584
"AK026281"	4.583952261	4.438991405	6.870386915	5.80054274	6.175692254	6.789988715
"AK026287"	4.131161419	4.238595812	3.896291227	3.574101508	3.673058857	3.753144529
"AK026288"	6.549850882	6.446608588	5.971584937	4.088285791	4.934709917	4.394081927
"AK026296"	10.79289341	10.67960044	10.86900053	11.29127662	11.3296029	11.30424322
"AK026312"	7.952992205	5.538665418	6.67142784	9.134685828	7.631503035	6.59315056
"AK026314"	11.632141	11.38427386	11.14629755	11.83238134	12.20739048	11.67258229
"AK026318"	10.20160544	9.97191194	10.56596905	10.94745562	11.40832289	11.43495514
"AK026323"	9.653318744	9.116905853	9.192817761	8.743557716	7.700074143	8.421429083
"AK026326"	7.787460544	8.369368765	8.789213445	8.398504292	7.214497868	7.571445493
"AK026341"	8.646656986	8.442034063	8.481887403	8.584441684	8.133927708	8.689169144
"AK026345"	6.721214053	6.61899916	4.977444794	4.087479814	6.347794969	4.485130529
"AK026367"	2.825175049	3.47394273	2.72334012	3.914593224	3.774143962	4.027578727
"AK026370"	10.02759794	9.605023858	9.080770636	9.243482249	8.244345757	7.66096426
"AK026374"	8.592708553	7.994400394	9.227066676	10.02958112	8.909381301	8.426757452
"AK026406"	8.163641626	8.113787477	8.678900794	8.430757367	10.09338759	10.00064287
"AK026408"	5.559614174	5.807805694	5.756150643	4.842717414	5.503975166	5.919166052
"AK026414"	10.60502525	9.637416979	11.11439937	10.21510365	8.810323881	7.983643496
"AK026445"	12.59292845	11.98751927	13.23767298	12.5042335	12.98096081	13.20184936
"AK026467"	6.119331274	9.220576156	4.331382766	4.373592535	4.479172345	5.86901017
"AK026595"	15.04683741	15.24908051	15.47757958	14.83852116	14.9317274	15.11695353
"AK026597"	4.813078267	3.929024007	3.5088216	4.09705451	4.834210614	3.750402841
"AK026608"	6.548994482	6.041372227	4.939113716	5.138597426	5.592477967	5.10798073
"AK026656"	4.735857901	5.21979194	5.298409048	4.843702511	4.281431197	4.81246742
"AK026664"	12.76661158	13.14355519	12.46466048	13.27444689	13.43005576	12.46039098
"AK026669"	13.77834816	13.42910402	13.89168907	13.88839692	13.61686068	13.75983509
"AK026675"	7.214195734	6.457436698	6.741055692	6.332340948	7.643908847	7.236679162
"AK026686"	10.88435584	9.92303654	9.826069204	10.74243635	10.0023512	9.508196676
"AK026693"	5.721632409	5.427676563	4.116647545	5.634355123	4.791741153	4.354120647
"AK026707"	11.83552219	11.81699946	12.00392069	11.66918656	12.37455157	12.30603061
"AK026724"	2.853616466	2.921036373	2.925733634	3.45385994	3.450934088	3.976400298
"AK026760"	8.931439003	9.125923038	7.653741495	7.65260552	8.278199462	7.842074351
"AK026767"	9.629175361	10.08830328	8.686567758	8.9892449	9.074028773	8.933314148
"AK026773"	5.245567917	5.563688974	6.813590102	5.779918922	5.79230617	7.334493193
"AK026774"	4.239382765	4.387596905	5.091158193	6.379716256	4.31334019	4.686691006
"AK026780"	7.073309331	7.03215706	6.00274302	7.252461076	7.127192687	5.741275513
"AK026786"	2.871685968	4.033431812	3.405910695	2.899987643	3.102910035	3.045198307
"AK026810"	3.784388814	4.15610533	3.590877431	3.366797788	3.268853547	3.168401352
"AK026811"	9.738038876	9.301624683	8.917355668	9.207764278	9.040961178	9.358784586
"AK026817"	4.57871535	4.743116378	4.878274122	5.582844995	4.673923835	4.227225075
"AK026821"	3.131737631	2.954289384	2.438958148	2.974015284	2.646508309	2.161597502
"AK026836"	6.18336741	6.286738867	6.425756367	6.337563033	6.351658361	6.889170516
"AK026882"	5.02430638	4.707027757	3.659296667	3.802224242	4.639614207	3.42755254
"AK026889"	7.500766208	7.70230015	6.006971184	5.711574748	5.769377694	6.034928786
"AK026940"	9.486168111	9.358266797	9.591328229	9.877591508	10.158539	9.781067538
"AK026965"	8.555482202	8.26694579	7.926248547	7.394696765	8.151132762	6.865680077
"AK026968"	10.03372748	9.619542682	10.15691672	9.901878754	9.593950351	9.926329949
"AK026973"	6.136088825	6.072549605	5.903508323	5.964876833	6.240146387	5.442014566
"AK027000"	6.680069725	6.108505639	6.924166412	7.207819661	6.61026303	6.384557563
"AK027013"	7.572743421	7.45676591	7.902580122	6.616542963	6.600797523	6.146980997
"AK027015"	7.370373554	9.019380285	6.121075512	9.566801077	8.787748163	7.89491293
"AK027032"	11.06720342	10.90829804	11.38276127	11.29624918	11.42771689	11.62163341
"AK027042"	9.551933155	9.770732929	9.821950283	9.401734556	9.894250576	10.15647297
"AK027057"	8.466798393	8.64921737	9.751809979	8.251769738	9.167146141	9.296609286
"AK027065"	7.997421133	8.003281215	6.635516437	9.865793575	10.24235182	9.97789022
"AK027082"	4.965530348	3.767887814	3.882476763	4.239107762	4.296743715	4.903934854
"AK027086"	12.92934979	12.99169496	12.77197098	12.82612751	12.29497632	12.49682729
"AK027142"	10.91851839	9.701074572	11.39837651	12.0396295	11.44697797	12.16535377
"AK027158"	5.497673035	4.756377517	5.521738618	5.420468928	5.567378121	6.295829533
"AK027163"	3.7093899	4.08498267	4.050240474	3.766542159	4.31334019	3.833102606
"AK027167"	7.103807085	6.31881031	6.367732743	5.934853783	5.997082357	4.685530934
"AK027172"	3.653426952	4.284084696	3.420388079	3.454807592	3.758772201	3.897763187
"AK027182"	4.324032894	4.164898884	4.1750375	5.571843638	5.257840382	5.989733951
"AK027197"	7.869944181	8.148036207	4.937523305	7.217183207	7.900086093	5.717213041
"AK027211"	5.343144844	5.252252905	5.522608208	4.464733605	4.798366815	5.324828601
"AK027222"	6.689324324	7.02135091	7.060835331	6.969569563	8.18877872	7.956460379
"AK027230"	5.386428154	4.903954129	5.563301538	5.292560912	4.022749522	5.303313166
"AK027241"	5.210474588	4.756777797	5.418446344	5.709982588	5.036876927	5.562330968
"AK027265"	10.81830919	10.60219629	10.85563261	10.69680361	10.52061387	11.11912315
"AK027266"	6.93315124	7.178091144	7.220261263	6.14916586	7.349490899	7.0170166
"AK027269"	10.01227171	9.822465672	10.00981001	9.438426143	10.22390734	10.1346839
"AK027287"	5.952412782	5.692787046	8.786841691	5.965107791	8.656562154	8.932954368
"AK027299"	10.00621947	10.25152703	8.889519782	10.55576325	10.16354515	9.8027905
"AK027303"	7.70398522	7.221743707	7.445672912	6.536822236	6.967893693	6.962854372
"AK027305"	9.029969895	9.691483043	11.03006642	6.9790673	8.480523646	7.617003083
"AK027317"	9.614966525	9.485837357	9.647237688	9.578353065	9.803185375	9.89204625
"AK027319"	6.528805707	6.673109753	5.219575129	5.496794671	4.861404574	5.490403261
"AK027320"	12.53552962	12.4021522	12.09269851	12.57715908	12.50713956	12.22593966
"AK027321"	10.20204838	9.510800556	9.618331721	11.37185324	10.8782975	11.26910435
"AK027337"	10.42639895	9.426571295	9.466931931	9.513836337	8.537680067	8.710456564
"AK027343"	3.134368817	3.039577103	2.886628181	6.938306966	5.595563334	6.341726067
"AK027346"	8.835716634	9.08110071	7.37731119	7.13333747	7.512776011	6.170361751
"AK027355"	11.69543415	12.44310258	11.44272003	11.27522867	10.93702683	10.50904546
"AK027356"	12.40290062	12.20598854	12.16617134	12.3867387	12.50258421	11.97610128
"AK027359"	13.31268841	12.35844692	12.58415649	12.32045103	11.80365961	11.14653832
"AK027361"	6.4943308	6.891998725	8.32553348	7.178800276	7.076906431	8.189212766
"AK027367"	12.15236908	12.43634419	11.59518031	12.03697505	11.58538646	11.8444015
"AK027383"	4.878813607	4.289517273	4.190417325	5.098718516	5.605606929	5.266321806
"AK027384"	9.756049038	9.412439649	9.627571638	8.966401626	9.16214129	9.420094332
"AK027395"	6.948893982	7.277215787	7.135238314	7.275243627	7.142760591	6.833040603
"AK027396"	7.616195938	8.143746457	7.451896847	7.689754125	7.05844422	7.809197046
"AK027414"	10.49370937	10.20074452	10.24977218	10.46405967	10.14435004	11.0193912
"AK027439"	8.722498813	8.566464329	9.805571061	7.345169251	8.422245197	9.71388205
"AK027462"	11.52418065	11.83197202	11.37830607	11.66936446	11.85799335	11.96024797
"AK027496"	11.71527595	11.80146955	11.69130899	11.70928232	12.05767463	12.07001938
"AK027513"	7.951263147	7.929433001	8.252594952	7.499470419	10.69456439	7.492428457
"AK027546"	10.02061568	9.80675405	9.184582312	10.09697073	10.08870054	9.753975511
"AK027547"	8.938523104	10.71549608	9.981005221	9.122182714	9.266163424	8.886785761
"AK027558"	11.38491652	11.37808624	11.10228459	11.03522126	10.74882968	10.90094445
"AK027571"	5.774447097	5.25390609	4.858080488	6.350716463	5.207572738	6.089968408
"AK027580"	2.921474416	3.379426889	3.336654727	2.791126414	3.459811915	3.284987847
"AK027583"	3.220593083	2.906717462	3.512138375	5.360859372	3.288092739	4.450538247
"AK027602"	8.815169358	8.542969934	8.522561131	8.878278108	9.73077308	8.6278647
"AK027605"	10.78704052	10.28442263	13.01677708	10.68263948	11.57824408	11.91616793
"AK027608"	8.142970884	7.260825467	8.746079936	8.573431714	8.518988664	9.440414491
"AK027618"	3.50953117	3.967057911	2.926910307	4.403022252	3.24389753	3.544361735
"AK027636"	9.377585582	9.850788643	8.925688245	9.191656409	9.108822374	9.328965905
"AK027651"	10.07682628	10.22708365	9.881846291	9.216014384	10.82766606	9.233282929
"AK027658"	12.38943729	12.59015333	12.30397274	12.00574952	12.28637377	12.18003056
"AK027667"	9.982327529	9.964522962	9.072710371	8.332327968	9.466474384	8.530232696
"AK027673"	11.77128696	11.84646644	12.96760924	10.63999543	9.440846541	11.46930893
"AK027678"	7.343630783	7.160693338	7.733045837	7.018361551	7.510652624	6.979804719
"AK027697"	11.47190141	10.99554388	10.52061387	10.86908044	11.24334062	10.35368255
"AK027716"	3.611821565	3.41987593	5.219575129	3.337725362	5.200979011	3.403908475
"AK027730"	9.476659741	9.584201128	9.231417287	9.403567471	8.707231079	9.22664917
"AK027734"	9.012406093	8.686262743	7.628369712	8.125600479	7.259561562	7.65937945
"AK027740"	9.944995595	10.08314621	7.958619991	11.85833444	10.87643652	7.371483067
"AK027741"	11.8923278	12.26890213	12.76630851	11.9121559	12.21742786	11.9013918
"AK027742"	4.282617721	3.33745421	3.499093258	3.660803148	4.098689044	4.933355462
"AK027747"	11.69795005	10.47614602	11.99674693	12.02651141	11.52952362	11.71070692
"AK027755"	13.00898343	12.32430171	13.5245709	13.48652145	12.91923301	13.5842189
"AK027760"	6.53061858	6.988338171	6.487082722	7.662130713	5.86879046	6.431057938
"AK027775"	11.57622725	12.38999363	12.65984446	11.62241263	12.35646253	12.27273623
"AK027786"	12.38163087	11.91789647	12.77557866	12.52873945	12.5264351	12.38511932
"AK027837"	4.533538431	4.250703926	3.254881223	4.566869939	4.345140858	5.30938722
"AK027859"	8.134821595	8.424019702	7.997798775	7.543550788	8.464062933	7.120459773
"AK027865"	6.991024045	7.901889009	7.929314636	6.579406457	7.522619192	7.964973262
"AK027870"	4.834220729	3.958155956	3.201978812	3.678331116	2.628003641	2.561301694
"AK027875"	11.822745	12.09640975	12.1460427	11.39417702	11.78979441	11.75047047
"AK027880"	7.383043266	7.284392904	7.008421899	7.133223402	7.433595455	7.348989232
"AK027882"	13.85187523	13.82996036	13.72771979	14.14767313	14.2692299	13.73118426
"AK027885"	9.803738665	9.706659014	9.258292779	10.0254235	9.886139637	9.302263751
"AK027887"	11.6352569	11.25554175	11.67198394	11.83552219	11.29421321	11.84795276
"AK054581"	8.338229178	8.042246513	7.286076244	7.807566802	8.299481418	7.510606738
"AK054629"	4.933454612	4.913779821	3.437174463	5.481328007	5.416083074	4.930855586
"AK054633"	3.688236319	5.93518627	4.584433416	6.978917483	3.467762037	6.442520575
"AK054643"	9.978771082	10.43810953	10.20333112	10.27898056	9.822813623	10.09389711
"AK054645"	7.14891784	7.730372992	6.820826115	8.540017967	8.561508295	7.378667676
"AK054654"	5.955670829	6.287754852	5.758439103	5.967286214	6.796545843	6.376691501
"AK054696"	3.140713226	3.081407806	3.698218478	2.860525852	3.881508009	3.575687479
"AK054711"	5.950951254	6.903996293	6.233679109	5.065671394	5.325411601	4.682944036
"AK054756"	2.447367603	2.940260734	2.790563541	3.560641595	2.743622676	3.277940127
"AK054763"	7.550866043	7.535412251	8.196143735	8.393244143	8.558974342	8.252079721
"AK054768"	5.844614132	5.810887772	6.258249431	5.080026559	4.95517794	5.687301491
"AK054777"	10.39466269	10.39738778	10.49063761	9.851608825	10.1944428	10.03291453
"AK054800"	6.460662303	5.701196934	5.371172001	4.145220937	6.23954125	4.95269699
"AK054842"	11.06898654	10.65989763	10.76572444	10.28839432	9.91625031	10.30168618
"AK054878"	5.280447867	5.463933011	5.241851621	4.943400963	6.546755584	5.991347238
"AK054879"	7.830889103	6.798417365	7.462289585	6.538704213	7.112756422	6.864290164
"AK054883"	12.46707104	12.34397915	11.76942117	12.19677435	11.82887764	11.70218169
"AK054915"	5.026658438	5.606329698	4.684341874	3.733777325	4.12232484	4.496417608
"AK054935"	2.462418837	2.313100704	1.80182086	2.381200297	2.76530135	2.348713993
"AK054946"	4.582050128	5.769919809	4.845715846	4.041426988	5.953612133	5.449772646
"AK054965"	5.606264545	5.591347305	6.155459839	4.941007686	4.730623654	4.967934029
"AK054978"	4.684493365	3.240375394	4.249832132	3.403458615	2.977188321	3.049648191
"AK054992"	3.768057256	3.809311538	3.150949541	4.075857757	3.967887931	3.247441471
"AK055032"	10.61572627	10.72982142	10.26363517	10.58289729	10.42166145	10.17755869
"AK055082"	4.216687664	3.491968507	4.155417336	4.01995094	2.989139007	4.282706671
"AK055104"	7.405667376	7.58597729	8.270018676	7.025183867	8.080743992	8.653064318
"AK055124"	6.891198002	6.341286639	5.933615125	6.462592247	4.92224543	6.22846663
"AK055135"	6.121092094	6.404092468	6.564122046	6.032825977	6.62077993	6.920238507
"AK055141"	6.971187147	5.265324369	5.530732492	5.583901128	6.350058714	8.303657018
"AK055167"	3.4983913	3.477560768	2.981140261	2.673579037	3.515687225	3.029399877
"AK055174"	10.0297237	9.786498186	9.484401401	9.51296934	9.707478374	10.01479324
"AK055181"	5.627204088	5.217916997	4.625206186	4.752384661	5.110250476	4.07153101
"AK055190"	7.832888749	7.851038136	7.859322948	6.941415058	7.272247193	6.889170516
"AK055196"	8.549791597	8.415292625	9.017666965	9.76012595	10.21051927	10.11716048
"AK055213"	12.62183322	12.5526519	12.7839485	12.81519772	12.61362396	12.5736895
"AK055216"	9.535314263	9.5099814	9.128405282	9.050120186	10.05882178	9.139300138
"AK055226"	3.751635103	4.14238076	4.426365404	4.214117032	3.547856964	3.708043732
"AK055237"	5.234290542	5.042250344	4.8628233	5.137429748	5.53126604	4.622467724
"AK055241"	2.676605923	2.898943543	3.051267681	3.684190366	4.005660476	3.418081978
"AK055252"	10.80789921	10.54778632	10.79748134	10.55448458	10.45054866	10.99559758
"AK055258"	9.273999054	9.337623463	11.02606892	8.672109541	9.29944799	9.771916272
"AK055262"	8.022971954	8.509135644	7.349107807	8.888797729	4.633547458	6.84516384
"AK055279"	6.022134743	5.783629516	6.026397288	5.033515507	6.098935327	4.958777729
"AK055281"	3.9814143	4.390839621	4.21073952	4.91238161	3.176960992	4.149600811
"AK055306"	2.606915942	2.373954395	2.785864374	2.703012079	2.63489525	2.487795024
"AK055328"	13.19289186	13.30220615	13.04329134	13.3465126	13.57320109	13.34548046
"AK055347"	4.608312492	5.389298346	4.415670794	3.284958244	3.137552706	4.329058997
"AK055367"	10.88240661	10.93742252	10.57157632	10.80310108	10.7138379	10.80814513
"AK055382"	5.776793579	5.827864743	5.30938722	4.307362947	5.312817624	3.526244129
"AK055387"	3.012658057	3.475733431	3.568786099	3.563133719	3.926132292	4.754989022
"AK055388"	3.920455285	3.805859928	3.754866129	3.745237332	4.259822339	3.650913875
"AK055399"	6.049887747	7.070254069	7.196463444	5.236886723	6.235973997	5.48337726
"AK055401"	5.965285603	7.374337902	6.741055692	6.278211545	7.508266213	6.687816561
"AK055407"	7.420817537	7.133366243	7.382547945	7.580082154	8.106140997	8.146755508
"AK055428"	6.235895518	7.229497559	8.174635117	6.43300783	5.054370972	5.264405066
"AK055441"	10.9232575	10.89722378	10.21077093	9.931728406	10.15566462	9.98378
"AK055443"	10.16925685	9.919297322	8.936185038	11.00499014	9.459913939	9.895767326
"AK055463"	5.497174829	5.967542147	7.039998138	4.653094421	5.287291282	6.476297431
"AK055470"	3.784032779	4.367860269	3.806396242	4.515359227	4.037118612	5.297488584
"AK055483"	9.279375877	9.591195623	9.156236568	8.295699151	8.875336216	9.138727707
"AK055496"	5.09597504	5.026366301	5.217412981	5.116202544	5.041589068	4.642580283
"AK055512"	10.41604633	10.45966112	11.59448767	10.65463012	11.04117213	11.28302693
"AK055519"	11.8208764	12.76872844	11.28931484	11.88881188	11.85927251	12.13333153
"AK055545"	5.831780991	5.59685764	5.70208955	6.615273563	6.623931225	5.609356062
"AK055561"	8.904766468	10.1708627	8.800508767	9.78516995	9.159665511	9.51372128
"AK055569"	5.028768039	5.200798581	4.263515224	4.26800763	5.350582109	4.817029686
"AK055583"	7.389152046	6.764423125	6.459988916	6.326120241	6.860068904	6.30886686
"AK055606"	10.05904791	10.46886695	9.512660475	9.828650938	10.31008764	9.018253879
"AK055636"	10.58020372	9.753359006	10.27573727	11.65164368	10.6375915	10.86551731
"AK055679"	4.88981422	5.575433357	3.659296667	3.636090942	4.764436395	4.049926943
"AK055730"	3.470107311	3.110830924	3.433079627	3.543062762	2.679333711	4.125130328
"AK055759"	4.998312864	4.582236841	5.166108839	5.493977103	5.661686902	5.577014844
"AK055768"	10.72440923	8.681998394	10.54363507	10.43603198	9.509298975	10.62496968
"AK055777"	10.02604228	9.79197796	9.685901439	9.157685462	9.580238779	9.509936878
"AK055785"	7.348135908	7.224661592	6.094770224	6.949348164	6.392386121	7.189359066
"AK055786"	14.0687418	14.20797905	13.76048255	13.94372018	14.02844099	13.67810023
"AK055789"	2.620351807	2.953600494	3.097273679	2.982327386	2.589427937	3.120965652
"AK055806"	10.08902589	9.7759294	10.4829621	10.29156062	10.11786228	10.22980359
"AK055808"	8.113913508	8.718036538	8.197880622	7.039559557	7.723661627	8.092302594
"AK055816"	6.87319308	5.912084555	7.231078104	6.447774232	6.754020289	6.058359793
"AK055830"	3.378442261	4.233811384	4.436901391	4.246476496	4.466313882	4.378185593
"AK055835"	8.540785192	8.766368232	9.187574028	8.745302553	9.002123031	9.033761334
"AK055884"	6.740663168	6.080261124	5.85106188	5.891047285	4.745194298	4.966656563
"AK055892"	10.13059424	9.716456642	10.16455375	10.38269319	10.637006	10.3911584
"AK055900"	3.466796762	3.173095444	3.171543118	4.366664923	3.005166407	3.739092002
"AK055921"	8.090149479	8.225118727	8.078150274	8.355319379	9.059597282	8.674598708
"AK055923"	13.64677502	13.50042553	13.7044661	13.75622679	13.6642558	13.4299185
"AK055955"	6.315252835	6.253875842	6.051483041	6.722392248	6.456725669	7.290731261
"AK055959"	11.77398014	11.3676396	12.20593382	12.01620842	11.49362397	12.31697869
"AK055963"	3.121413331	2.585827858	3.041067717	2.530395412	2.765449879	2.956781536
"AK055986"	5.724071768	4.87242002	4.608679158	2.95078566	4.508327229	4.31373199
"AK055987"	9.958477751	10.36060394	9.487360529	9.163793813	9.96194088	9.081769153
"AK055999"	5.908668823	6.224742614	6.231862449	5.516494284	5.451652921	6.812271021
"AK056002"	6.064805267	6.305419741	6.997598395	6.787542167	6.597280871	7.339173024
"AK056020"	9.651142664	9.856035621	9.237418879	9.296260079	9.267649089	9.318509143
"AK056025"	10.38139867	10.06929119	10.30905133	10.11465307	10.75413273	10.70386664
"AK056031"	7.363225405	8.937559497	6.989070868	7.45745886	7.299244658	7.54965685
"AK056033"	13.62458283	13.76641015	13.31763953	13.5945397	13.84068293	13.55760379
"AK056042"	8.061107608	8.554659066	7.505813141	8.672949992	7.849562733	8.387903588
"AK056055"	2.842214554	3.668470903	3.492468515	4.293009913	3.733332646	3.418257425
"AK056059"	10.48077516	10.43438679	10.79836592	10.95075075	11.27551317	11.27099256
"AK056065"	12.38337897	12.48606991	12.44432663	12.53374705	12.83348346	12.33629452
"AK056071"	6.360804955	5.828738196	5.832877359	4.67561272	4.863760084	4.704966002
"AK056084"	9.407903982	9.493825635	10.54719097	9.84348912	10.39015025	10.18875857
"AK056120"	11.92756299	11.84181226	11.51261569	11.70024892	11.40444601	11.64434581
"AK056152"	8.215945971	7.431033694	7.682796594	8.11266469	8.782527168	9.548168214
"AK056170"	6.473689517	6.776567261	6.776975134	7.254573258	7.886618427	7.173536232
"AK056171"	4.924147404	4.817403255	4.603661948	6.114587744	5.691606745	5.633846754
"AK056172"	10.84529676	10.40310408	11.15627418	10.02605861	10.01318405	10.49401952
"AK056176"	8.468502676	8.066881917	8.647683268	10.21649743	10.06952751	10.5808977
"AK056186"	9.472841091	9.35723814	10.28634036	9.116374634	9.71201225	9.255908794
"AK056190"	6.705510747	7.654182743	5.379277851	8.357381334	9.059529417	7.409971292
"AK056203"	8.761350105	8.099379899	8.545842143	7.923886032	8.641795632	9.214955564
"AK056210"	10.20343855	9.93908109	11.72414554	11.12739133	10.80476791	11.51718685
"AK056230"	8.745145883	8.197978884	7.644009829	7.70993091	7.873044778	7.304152331
"AK056275"	4.152670186	3.553114708	3.649787882	3.15908016	3.55209421	2.979385179
"AK056283"	4.145628549	3.799999066	3.695581874	4.031968561	4.270364481	4.92764998
"AK056291"	9.95877628	9.369904391	9.696396419	9.719039999	10.19258589	10.35284513
"AK056309"	12.96084643	13.01131396	12.94483759	12.86490029	12.77753306	12.49201093
"AK056317"	9.393573008	9.717748385	9.487502629	9.412803326	10.10986812	8.404964414
"AK056319"	9.174721994	9.645776401	8.934944871	8.732425917	8.570434089	7.85815759
"AK056340"	7.817935296	7.588994154	6.994511842	7.402269388	7.51380338	7.030281998
"AK056348"	6.803593864	7.263625076	5.884939751	7.247954089	7.339024224	6.64445911
"AK056354"	9.481273711	9.581865086	10.08188217	9.43309528	10.23082445	9.725982063
"AK056381"	9.008838961	8.469694315	9.041888267	8.132183523	8.432330178	8.716255303
"AK056402"	8.473496331	8.522174263	7.931199635	7.543819093	8.803501843	8.524499011
"AK056420"	11.45246525	11.49310049	11.27266681	11.33422015	11.49283269	11.5530025
"AK056433"	7.712944445	7.499009519	7.355110554	7.286681581	7.777672198	6.985722419
"AK056435"	9.447883514	9.445149588	9.146414661	9.169052609	8.863155767	9.81092616
"AK056449"	3.030547964	3.849859185	4.35917676	4.311982578	4.667909151	5.284358662
"AK056469"	7.288312416	6.652033251	6.513640755	7.764618185	7.006728883	7.300212517
"AK056471"	8.311150682	9.820442422	8.863567139	7.75635283	8.045083607	8.753305013
"AK056484"	4.198077629	3.744161096	3.779501375	3.930585965	4.277590555	4.067673132
"AK056509"	2.538687143	2.608170531	2.606110536	3.416299305	2.652211123	2.962900631
"AK056514"	7.858240906	8.378577081	7.530094939	7.863034005	7.733554324	7.821062183
"AK056520"	4.380126815	3.935384311	3.605458776	4.385624304	4.387079875	3.493186172
"AK056532"	8.606835273	8.173130932	8.591205536	8.998338535	9.704167179	9.242056295
"AK056533"	10.72694997	10.53763532	11.47266688	10.99266506	10.58164378	11.50131339
"AK056575"	9.065011342	9.648984861	10.30525317	8.637605537	9.30669105	9.121290544
"AK056577"	3.062812492	3.024372875	4.368698517	3.38084025	4.381366443	3.703798395
"AK056595"	9.643549224	9.284568498	10.5808977	9.441537012	9.419107999	9.953101221
"AK056605"	3.505560698	3.263004349	4.023627956	7.296412437	6.420841111	7.180992197
"AK056624"	4.441822069	4.17596365	3.815308998	4.181301365	2.729422253	3.790355014
"AK056653"	9.220167168	9.331988197	9.121576513	9.24026996	9.137396701	8.929922044
"AK056657"	5.702283524	5.875119004	6.131219051	5.049365029	5.960120124	5.195650753
"AK056665"	3.4061965	3.534447631	3.868775647	4.348699831	4.500731956	3.508694855
"AK056681"	12.51498674	12.68997749	12.28002841	12.25092822	12.50780968	12.12536733
"AK056692"	9.56252998	9.088451438	9.083019985	8.519389755	9.347798069	9.471026262
"AK056698"	7.391893998	6.61763349	6.403424528	6.51151706	5.484112346	5.675276795
"AK056716"	5.894914748	6.752399381	5.281026814	5.767289312	6.055245554	5.550565187
"AK056721"	11.93120507	11.82435569	11.52745018	11.63127006	10.84728078	11.4578166
"AK056727"	5.8490585	5.986884171	4.128194402	5.812115681	6.179166657	5.654320964
"AK056731"	4.361775376	3.933459333	4.016237781	3.853037523	3.329712038	3.402490258
"AK056740"	7.479444	7.933007204	8.845778561	6.724841236	6.789477566	7.062167055
"AK056753"	7.012873672	7.195042411	7.126317293	6.328251256	7.283661612	6.814501718
"AK056756"	7.732875623	8.170718266	7.030576655	7.406636155	8.049718973	6.969463655
"AK056767"	10.01269213	10.01169312	10.2185481	10.70296301	9.957414205	11.18604377
"AK056771"	4.29861433	4.523336125	3.495899786	3.251855404	4.528533813	3.227356018
"AK056796"	9.291277084	9.238806918	9.671514707	9.263085829	9.400007794	9.232542526
"AK056816"	8.234581792	8.168308578	8.120772859	7.060357642	8.072216228	7.514141991
"AK056825"	3.570924325	3.725413978	3.063002399	6.375016835	3.343663647	3.513035884
"AK056833"	5.935030647	6.278224557	5.57788498	7.544320774	6.991529782	6.273858992
"AK056855"	10.68875796	10.84317392	11.03249238	10.92722314	10.48145143	11.33881286
"AK056856"	4.399574445	5.811391392	5.604080222	4.353400929	6.125907286	5.970292293
"AK056871"	7.652554613	7.477619858	8.278359781	7.33998447	7.703072314	7.161099627
"AK056881"	12.22574292	12.44622875	12.24497869	12.19653485	12.64765869	12.63589987
"AK056900"	9.956236746	9.676156139	11.4001356	8.930052486	9.287347158	9.193310727
"AK056903"	4.771716585	3.859065096	3.763709007	4.072140109	5.1854305	3.99916119
"AK056912"	8.073621571	7.560425317	7.503786789	10.06672548	8.708675939	8.56736367
"AK056913"	6.242699673	6.427299433	6.346850544	8.111510253	9.031170199	9.05428902
"AK056936"	9.082819659	8.180785385	8.089596663	7.065886768	7.076514203	7.423219301
"AK056948"	9.350422547	9.141507129	8.27000746	11.47428875	10.7979241	10.28611819
"AK056971"	4.095181789	2.888032075	4.106750315	4.052398504	3.079378111	3.100473121
"AK057011"	6.291198332	6.703868976	6.193688963	4.963848621	5.689005559	5.103342367
"AK057014"	9.786637362	10.83963197	9.293381291	9.665733847	9.378811576	9.069576778
"AK057029"	9.538231232	9.599968058	9.253194402	9.023870208	10.04538113	9.360973246
"AK057034"	13.45390566	13.19315471	13.47965477	13.3799651	13.78697388	13.61373941
"AK057046"	11.59348842	11.45218671	11.22090639	11.21752664	11.54014378	10.82953922
"AK057061"	7.61755048	7.18719171	7.671289834	8.252983736	9.092984889	7.767321097
"AK057071"	13.93543075	14.62757738	15.39424384	14.54672129	15.21496516	15.43614528
"AK057105"	10.41411037	12.0493523	9.478505725	9.409279123	9.040629461	10.31266563
"AK057129"	9.25035006	9.544149379	9.370482974	9.602773456	10.63070442	10.58440776
"AK057137"	3.811614882	3.628691953	3.923966825	2.773806484	3.023752136	3.145172016
"AK057142"	7.581388911	8.289022905	8.225205509	5.918977694	7.131041003	8.355965488
"AK057165"	7.615089606	7.393034298	9.496848386	7.629983109	8.542914234	8.927137939
"AK057179"	9.885968416	10.4608047	8.888812643	9.97643338	9.627626353	9.972674419
"AK057201"	10.00220997	10.22954599	9.533365361	9.229602823	8.779042985	9.626605592
"AK057209"	8.440793606	8.488226576	8.669690471	7.673003718	8.450100634	8.221221205
"AK057217"	6.938044617	6.688111804	6.209248644	6.423178114	5.92638377	5.978566325
"AK057231"	5.14029195	4.201563293	4.535088709	3.355058563	3.666892903	4.191183609
"AK057238"	2.776125049	3.44355361	2.995195046	3.427726839	4.192028419	3.90565897
"AK057244"	3.805127331	3.213844945	2.704495753	3.308724911	3.267296078	2.850779424
"AK057247"	3.804621519	3.959770155	3.408317851	4.322728569	3.805787717	4.81273951
"AK057261"	6.636086591	6.7892741	7.083137827	5.171607165	6.390629857	5.764306342
"AK057276"	4.527708444	4.435528589	3.799905845	4.668414171	4.325328844	3.838276133
"AK057290"	9.073423416	9.131026079	8.965839972	8.954329521	8.790481111	9.013287216
"AK057293"	8.143290348	7.689345991	8.062067191	9.096560205	9.207452433	8.630904501
"AK057304"	2.57128848	2.441722492	3.017155829	3.168754341	2.677215051	2.75717263
"AK057306"	4.641280123	2.802441401	3.91851027	4.250870645	4.162572598	4.990315033
"AK057310"	5.920812539	6.302838123	5.014248158	5.891219879	5.642334787	6.208166063
"AK057318"	4.794317084	4.573804702	4.779222943	4.792308773	4.544936622	5.105795393
"AK057320"	5.286456111	5.333885236	4.799227216	4.438898284	4.726673209	4.480484871
"AK057324"	9.517749492	9.631404631	8.26188947	8.999618988	8.765260568	8.280975795
"AK057340"	9.651583094	10.32086484	10.71959948	8.2152505	8.180420907	8.737993261
"AK057352"	3.479256434	4.109761717	3.639209006	4.314377503	2.638653116	3.477560768
"AK057355"	4.641384179	4.436928034	5.382390583	4.488784911	5.306068983	4.527408193
"AK057356"	6.105818436	4.510980902	6.027698145	5.754214087	5.28793396	3.610652822
"AK057357"	5.09507205	3.810659029	4.278363963	3.673070167	4.976606509	4.589925242
"AK057364"	4.783362357	4.3357262	3.926426469	5.296967583	4.766595162	4.454998363
"AK057365"	8.129103184	8.798016482	8.761851375	9.095700563	8.976836456	8.782181488
"AK057372"	6.089597723	6.312672433	7.807310481	8.162568067	8.57601263	8.79922171
"AK057380"	4.857125074	5.190658314	5.686643389	3.469703675	5.483161177	5.926948248
"AK057400"	2.559491813	2.615628166	2.739956085	3.210809641	3.049160247	4.407842178
"AK057403"	11.44329159	11.24544337	10.94147199	11.20028744	11.24612735	11.02859367
"AK057406"	5.409197432	4.941392755	4.848447678	4.754486698	4.81770511	4.182144033
"AK057416"	5.804373709	5.85411038	7.219626431	4.249672878	7.153372665	6.236909677
"AK057430"	3.351331506	3.306860079	4.066468117	3.642262575	3.053285145	5.362161258
"AK057436"	9.084033694	8.58160094	9.117575575	8.25785405	8.648651664	7.670975554
"AK057444"	5.354522686	4.970637418	5.349347584	5.300445915	5.147848015	5.541936039
"AK057458"	3.739675315	3.223453442	4.802100137	3.45001029	3.229141818	3.204578969
"AK057461"	9.127504315	8.636373396	9.236762381	9.336874941	8.902969859	9.115025177
"AK057481"	5.222704113	5.07032492	5.267569506	5.455586964	5.029214331	6.389253597
"AK057502"	4.878813607	3.74275001	3.690204755	4.711770204	5.506233783	7.453427861
"AK057522"	8.955729232	7.395623243	7.099933712	7.343551729	8.575642482	7.795444882
"AK057533"	5.722277478	6.096101582	5.036876927	7.161806075	7.053368782	5.82901231
"AK057540"	6.554769945	4.809609946	5.999513008	5.544479204	4.975818168	5.90195536
"AK057545"	11.93252042	12.05632093	11.70877193	11.88098219	12.08003102	11.65235684
"AK057552"	9.28204173	9.745032909	9.063292066	9.319951376	9.300856786	9.571735013
"AK057590"	12.84505494	12.58278037	12.66012012	12.38105939	11.49859903	12.43371716
"AK057601"	4.572665366	5.232376794	5.809087691	5.709205152	5.10798073	5.325062549
"AK057610"	9.856815797	9.459883824	9.001097102	10.05681313	9.924881075	9.855144744
"AK057655"	11.24012456	10.97667996	11.92641342	11.74209167	11.10631475	11.76927524
"AK057694"	9.225154887	8.670714664	8.423020498	10.30254137	9.743893425	9.055040249
"AK057719"	4.867619756	5.733435693	4.306437243	4.209858823	4.742415887	4.439988751
"AK057725"	5.67737575	6.069983513	5.234102731	5.042250344	4.881322012	5.209784758
"AK057748"	3.905360528	4.519277697	4.585845881	4.506392484	4.396981459	6.155303988
"AK057762"	3.778986497	3.466091964	4.02611838	3.899948986	3.362217377	3.762657096
"AK057771"	4.302772335	5.709246516	5.201057452	4.283166159	5.025387651	5.556055358
"AK057774"	8.187327822	8.070607755	7.100987106	7.305935875	8.250011746	6.7311167
"AK057782"	8.264742837	9.763852556	8.856170272	6.861191149	7.148197931	6.764543879
"AK057783"	9.458039689	9.480694086	8.972933849	8.626130998	8.905004542	8.728590608
"AK057796"	10.02805026	10.88011865	10.45054278	9.74935107	9.598415641	9.273566708
"AK057804"	10.87715735	11.11098317	10.77536847	10.33714185	10.85731461	10.62264297
"AK057820"	13.14735803	13.15172837	13.29343151	13.13907954	13.43063673	13.12195537
"AK057830"	8.012404976	7.096619235	7.198926269	7.671289834	6.463174488	7.338199756
"AK057832"	10.58711901	10.69535045	10.49204745	10.31617652	10.53626839	10.46987875
"AK057848"	10.3075747	10.10574354	10.28859885	10.06115447	10.16999676	10.06796401
"AK057849"	7.027173961	7.292501096	7.307383896	6.972612247	7.933740219	7.225883188
"AK057850"	9.678434999	9.787460544	9.53365328	9.17796163	8.989412099	9.632640112
"AK057851"	10.87020873	10.72224494	10.42657821	10.67979341	10.66441075	10.57157632
"AK057904"	7.327793335	7.261366265	8.830112686	7.794117549	7.81213879	7.10254791
"AK057922"	5.345229584	4.682022631	5.13938354	4.896402645	6.148405399	5.684030425
"AK058001"	3.94928279	4.112508317	3.989193516	4.38723845	3.879147006	4.394219152
"AK058041"	6.033641041	5.33355254	4.988143859	5.004177761	5.054401363	4.610711872
"AK058045"	4.027702568	4.609424031	3.841268703	3.250794866	3.878882254	3.796151255
"AK058065"	6.452349979	5.854008119	5.515444388	5.729267248	6.131219051	6.049428201
"AK058068"	2.955201193	3.329181016	7.525490271	3.537706077	5.152223989	4.428624817
"AK058073"	7.074898211	7.869195293	8.982676489	7.270809232	9.771536348	8.243293489
"AK058090"	9.84391383	9.93301237	9.234065837	9.518658073	9.982111864	9.639198513
"AK058093"	8.272953976	11.13262767	7.278527515	8.115053017	6.739482253	8.370249301
"AK058102"	7.134485875	6.923329863	6.981518192	5.618159352	7.770440576	7.585200676
"AK058119"	6.34255119	6.926639947	4.767384665	5.301591305	4.853436819	4.911001224
"AK058142"	4.943002359	3.919368688	3.89696929	4.444256248	2.908736064	4.415860052
"AK058145"	5.194469272	4.845495069	4.830873895	4.715986693	6.091079892	5.233013713
"AK058148"	8.885913219	9.146867239	7.796410864	8.222228338	8.252637051	7.67672227
"AK058149"	10.3314916	10.08004988	9.501084598	9.882415012	8.596720883	8.928149993
"AK058151"	3.518459603	3.723056097	3.350808383	3.349888924	3.531069493	3.585815843
"AK058160"	12.88821355	12.57755862	12.56730163	12.93743358	12.94449002	12.75408545
"AK058167"	1.856547538	1.898285759	3.068430055	4.336590464	2.864334741	2.39755656
"AK058178"	4.355446245	3.465177825	3.84631278	5.291080427	4.349931373	4.983750648
"AK058196"	8.648763457	8.161577853	8.038410391	9.079403447	8.086936586	7.839872691
"AK058200"	4.492365963	4.790386295	5.091319014	4.664824132	4.37093844	4.608679158
"AK074062"	9.395985402	9.020469421	9.224027971	9.350454593	9.161929744	9.456152732
"AK074066"	9.711961504	10.15280452	9.330256537	9.746089344	10.07020536	9.635630704
"AK074068"	11.61662778	11.18490856	11.42186181	11.5120137	11.6481671	11.42669839
"AK074070"	11.32916335	11.37240476	10.84942129	11.63371151	11.73886611	12.08349658
"AK074071"	3.543792806	5.236886723	3.860843644	2.962715585	3.994063737	3.24681849
"AK074087"	10.05999008	10.34145711	9.669258371	9.962887332	10.32890926	9.619673074
"AK074089"	5.595554383	5.772371324	6.322562741	3.914593224	5.902117004	6.093801
"AK074106"	5.134672738	4.823657661	5.586191274	4.872513597	4.61724558	5.133238817
"AK074107"	8.188993288	8.321099209	6.945711866	10.1161213	10.40154397	9.921250204
"AK074110"	3.599579645	4.850694427	7.979286278	7.391597613	5.885747614	8.273208147
"AK074112"	11.93104735	11.85139359	11.51732304	11.51111625	11.49441506	11.70268715
"AK074114"	11.89713433	11.95588823	12.01424934	13.04182085	12.12041804	12.56241195
"AK074124"	6.810922466	5.137974782	6.141068965	6.935581146	6.557600019	7.106281309
"AK074137"	9.838170222	10.20071142	9.578877782	9.727350409	9.519908256	9.658393237
"AK074154"	5.232365281	4.729460322	5.305660505	4.722138102	5.553213031	5.425066485
"AK074168"	5.585184899	4.897458266	4.91280792	4.080197155	6.200828001	4.873202925
"AK074174"	6.827022529	5.967221647	7.276317062	5.656510672	5.723449345	6.828659505
"AK074179"	3.20565838	4.096514876	3.764356772	3.286836802	3.290940402	3.258202311
"AK074188"	7.558416886	6.542080024	6.579720213	7.518164504	6.692046331	7.222140894
"AK074194"	3.499731105	3.379426889	3.127319616	2.614215121	2.686724618	3.041067717
"AK074207"	6.770807907	7.068375234	9.084409798	6.150232677	6.677736552	10.52235888
"AK074215"	12.2252627	12.33915738	12.77020438	11.34997697	11.53617663	10.69957939
"AK074219"	11.54942308	11.67891875	10.87745669	11.33418344	11.47204864	11.10562668
"AK074236"	3.69787388	4.822990115	3.754866129	4.569873832	4.128664587	3.822954436
"AK074246"	3.046159248	2.729422253	2.554023941	3.604142508	2.841731643	3.529696032
"AK074256"	9.166128427	9.545261825	9.669531925	9.717846898	9.96493703	8.995034172
"AK074311"	12.54740483	12.65429422	12.25297765	12.18011786	12.57953713	12.02803561
"AK074318"	6.314426448	7.189201892	6.224020974	6.490045389	6.616654699	6.669762386
"AK074369"	7.229266818	7.13958921	9.424915162	7.020239934	8.040634392	8.421240133
"AK074386"	4.492365963	3.58345891	3.098183716	3.755432417	4.547986483	4.006298024
"AK074396"	8.806718772	7.498743917	8.328927096	8.970718223	7.89419812	7.350925042
"AK074414"	6.144627655	6.404617061	7.02917015	5.342981347	5.733685146	6.243476775
"AK074442"	2.546264783	2.576715613	2.403022252	1.516166471	2.982984451	2.350949786
"AK074445"	3.740970722	3.479256434	2.927612057	5.111164889	4.271119355	6.201639742
"AK074447"	11.00170627	9.719167522	10.92963124	11.98848144	12.28307446	12.58449498
"AK074458"	5.701629451	6.352223558	5.840450645	4.508048279	4.85467892	5.122734831
"AK074473"	5.66101986	4.874428132	5.809087691	5.762287683	4.438499126	3.92939335
"AK074508"	5.100119847	3.915845925	4.191183609	2.947423038	3.878882254	3.066933028
"AK074515"	8.191731411	7.701753498	7.947449339	7.862198439	8.565983234	8.579812969
"AK074518"	11.88272947	11.77364748	13.01860234	7.83274637	10.30182837	7.700891877
"AK074557"	12.05326471	12.15201571	12.62375491	11.98073207	11.68372939	12.03895807
"AK074558"	8.868122176	8.911224188	9.615442783	9.37804575	9.443209624	10.01061608
"AK074565"	11.01868751	10.92654485	10.95435919	11.38758727	11.55207379	11.40831769
"AK074572"	4.186413397	4.586590625	5.063308787	3.497944422	4.545999248	4.718093065
"AK074578"	4.579343094	4.354402791	4.794426264	4.442445929	4.606957384	5.203357792
"AK074583"	10.79447955	10.58370579	10.58691549	11.17299197	11.30453928	11.20492627
"AK074584"	10.9601223	10.49861937	10.85139067	10.55048554	10.5575601	11.01136208
"AK074586"	5.028233191	4.63916269	5.722064309	4.857597884	5.208770848	5.143054584
"AK074587"	9.870922731	9.598628532	10.06112219	9.677601438	10.07344779	9.895731585
"AK074589"	6.468456245	5.112566698	6.097414857	6.217825899	5.937254927	6.315305374
"AK074596"	8.942161119	9.013221604	8.791454329	5.367877737	5.833441676	6.880119796
"AK074614"	7.43044837	7.594508988	7.025387651	7.556263861	6.474752389	4.844963057
"AK074620"	8.638689314	7.677387731	8.020212149	9.048785191	7.806356928	9.042398651
"AK074621"	8.039025953	7.701977311	6.320796939	7.855966034	7.00268452	7.197426078
"AK074626"	4.701465886	4.502820668	2.891671928	4.586590625	3.509645176	3.1567202
"AK074635"	7.198562908	8.669572493	7.618659331	7.219013592	4.575288124	5.151298706
"AK074640"	10.51269148	10.7727554	11.00386108	10.70914948	11.30922235	10.72848262
"AK074650"	6.257293546	5.366364183	5.93035651	6.869519817	6.667286146	6.100313317
"AK074656"	10.41493835	11.1395674	11.02036072	11.00815827	10.87559202	12.05016859
"AK074662"	4.295451208	4.676871038	4.996226027	5.634355123	4.585154847	5.011061727
"AK074675"	6.776390919	6.618058014	7.226811949	5.882892443	5.40775722	6.5084651
"AK074701"	10.93934215	10.23578772	10.55979722	9.881148995	11.4986629	10.36099025
"AK074744"	10.82566695	10.56807858	10.96594009	10.54012436	10.48663796	10.92502488
"AK074748"	12.15591503	12.35221961	12.42991947	11.99781677	12.5317168	11.82783823
"AK074754"	10.49890414	10.59689229	10.19128368	10.57059954	12.18715258	10.21018513
"AK074757"	8.425216743	9.487676064	9.003260411	8.80917807	8.789094412	9.450514947
"AK074767"	3.977041745	4.195166463	3.561912628	4.215251471	3.824380911	4.289118841
"AK074778"	12.33349935	12.01024741	11.88300337	12.31673495	12.11083112	11.9236496
"AK074780"	6.055006887	7.251034502	6.900947693	6.388113749	6.662847789	7.119316747
"AK074794"	9.82208608	9.639960889	9.127090258	9.681840844	10.25317726	9.463881529
"AK074804"	9.199777108	9.64036606	9.682405802	9.520740259	10.26274826	9.982745786
"AK074836"	7.358942128	7.578113757	6.094620343	7.652029665	7.056211752	6.746065488
"AK074849"	6.234462999	5.13640469	6.068133354	6.501894494	7.064418358	6.547761359
"AK074873"	11.7609826	11.49179444	11.42994172	11.0313395	10.42130568	10.62399686
"AK074906"	10.04049303	9.094336107	10.68646919	10.06756814	9.58450783	10.19695934
"AK074914"	11.15015022	11.03218344	10.13845037	10.99124724	9.912923757	10.52433778
"AK074916"	11.2640874	11.09698417	11.73895808	11.39119858	12.04063569	11.91774069
"AK074955"	12.23291239	12.52381242	12.40048088	12.01853542	12.60880185	12.41095266
"AK075023"	12.38046063	12.25269636	12.84431152	12.30449382	12.3655061	12.69826107
"AK075031"	12.48153846	12.17558164	12.46784483	12.42418309	12.50370335	12.21138527
"AK075037"	5.131239633	3.991190754	4.991589869	4.370052656	4.487840034	5.066235606
"AK075040"	11.43496338	10.76190721	10.3463935	10.50638098	10.94669146	10.51286754
"AK075048"	8.894324556	9.203382999	8.731932301	9.952988857	9.646117824	10.3231506
"AK075057"	9.13018133	9.221420368	8.54360917	9.079403447	8.779649106	8.893947337
"AK075065"	10.31081134	10.64748703	10.37235742	10.38944205	9.858176088	10.07020536
"AK075071"	2.434588199	3.143964767	3.670625094	2.762051103	4.3669656	3.338880756
"AK075079"	3.976491951	3.421909973	4.03113049	6.246558202	4.778697454	4.777298719
"AK075085"	10.31594905	10.72479989	11.07500562	12.38622095	11.75306487	12.57179805
"AK075099"	5.905088506	5.777227694	6.289006301	6.871988995	6.509266706	6.8232322
"AK075103"	3.998466322	4.427854198	3.182565182	3.316681584	3.666699792	4.558549287
"AK075104"	8.715796611	8.398869789	10.05450542	7.412627426	7.484021286	8.129498375
"AK075127"	4.177885909	3.842355372	4.01720929	3.488373612	3.605209844	4.840725061
"AK075135"	4.747204768	3.806396242	5.150242834	5.061275055	6.266758436	6.88531079
"AK075144"	10.03153911	8.060783463	9.562792681	11.7820411	9.595538532	10.74893707
"AK075146"	12.79334884	12.9980232	12.78010013	12.6610592	12.07603419	12.40841042
"AK075158"	9.101906882	8.387250515	9.670586856	10.05183062	9.175254619	10.20593116
"AK075164"	9.884317376	9.292873525	9.899935245	10.01456703	9.2698399	9.611179205
"AK075168"	5.231943068	5.611553074	6.983121302	6.061093564	5.81326301	5.661624202
"AK075180"	12.00747427	11.80084333	12.25471718	12.45015661	12.37766713	12.77767828
"AK075204"	7.225533302	6.878293743	6.436473363	6.294901909	6.451417196	6.43689806
"AK075209"	7.115056139	6.747694866	7.399860653	6.753941425	7.298287148	6.377694674
"AK075229"	6.473689517	5.94265994	5.025352213	5.472588497	5.273247318	4.593533051
"AK075260"	7.528949445	6.760259542	6.525213837	7.05639711	7.817085984	7.380816879
"AK075271"	6.680380623	6.966849178	8.108783178	6.32999541	6.332500285	6.770682391
"AK075277"	5.890451557	5.783270674	6.180245348	5.376391107	5.539242578	6.297162063
"AK075288"	6.792304869	7.310982609	6.691894235	5.59194565	7.933930789	7.081398219
"AK075330"	12.41752996	12.69986237	12.06612236	12.21119321	12.38050633	11.92529588
"AK075345"	11.34074807	10.58376765	9.084816093	11.35478051	10.69358235	9.872176507
"AK075364"	10.18201712	9.816938518	10.25024523	10.53718403	11.10165572	10.16716584
"AK075378"	12.97642404	12.99200058	12.7896472	13.16945871	13.19904239	12.89470759
"AK075380"	11.63699671	11.2603891	11.87631722	11.54167668	12.27568275	11.62320867
"AK075413"	12.72927515	12.72830687	12.41415158	12.53857388	12.54071783	12.50590514
"AK075419"	11.47986705	11.46119815	11.90523201	11.66244871	11.86758516	11.74287293
"AK075436"	13.30879872	13.17221837	13.16579448	13.26572377	13.46235736	13.08575342
"AK075437"	5.047878607	6.003417841	6.79648744	3.554687074	4.281431197	3.532441647
"AK075438"	7.12910473	6.371473483	6.560607971	7.469892487	6.78906669	7.16530399
"AK075463"	12.37134363	11.75461731	9.216353489	9.660478909	7.034506268	8.607549661
"AK075480"	4.403069986	5.196174234	3.71755031	3.379496204	5.176434481	3.882770197
"AK075489"	6.267048825	7.937170166	9.106619993	7.645177814	8.319248507	8.528027002
"AK075492"	11.67621892	10.81651643	10.3555328	10.69741999	11.47758546	9.768244215
"AK075493"	5.886323337	6.369129676	5.734994067	6.269253874	6.167642938	6.301335226
"AK075497"	8.833330032	8.773038627	8.952411908	8.503097053	8.960885529	9.257252289
"AK075502"	6.374123116	6.046058816	5.934983486	5.749652253	5.607416133	4.685603817
"AK075513"	4.481944703	3.813247616	3.501872207	4.381760961	4.231939229	4.791741153
"AK075520"	10.71684912	10.47793986	10.87741382	10.9356014	10.20378894	10.88330732
"AK075523"	13.37029268	13.11470621	13.15485354	13.33856131	12.98462249	13.0184454
"AK075525"	4.413959584	3.270977379	4.594829179	4.405883473	3.337325751	3.467696836
"AK075527"	7.802936996	8.227434001	7.618920632	7.527238492	8.622007146	7.57351768
"AK075529"	12.60848602	12.22096593	11.98984406	12.82645504	12.86166369	12.59045491
"AK075536"	4.743358777	4.346552736	5.685382355	5.514074906	5.428249611	5.196398524
"AK075539"	11.97376502	12.01361247	11.59180417	12.81260433	12.1923057	12.17186432
"AK075540"	8.635853406	8.044592476	9.541175429	6.297284976	6.72118397	6.308775868
"AK075554"	8.881122834	7.97111298	7.574627584	8.193973746	8.690423381	7.113853619
"AK075561"	9.673204293	9.560109056	9.267130077	9.906207258	10.67355731	10.35659326
"AK090396"	3.074745181	2.421155961	3.066933028	2.67158777	3.62075061	2.766319529
"AK090409"	12.73169701	12.36837171	12.82424994	12.28204802	11.71382115	12.67428358
"AK090418"	6.000274988	6.92677869	8.7142438	6.975731058	8.761328163	8.666465112
"AK090426"	11.44057941	10.90575312	11.1553661	11.10893434	11.6050327	11.5130227
"AK090443"	8.912432211	9.195742523	8.945667685	8.98395923	9.185476093	9.214361138
"AK090444"	6.153503392	5.81707063	4.542363307	6.763568265	5.649250428	6.78087305
"AK090453"	9.931015946	9.641747955	10.25460184	10.10080621	9.598901486	11.0268291
"AK090455"	9.996944565	9.692949854	9.225596924	8.996312192	8.641724838	7.823640466
"AK090466"	9.263930646	8.761521314	9.178651407	9.332769014	9.529692129	9.4400251
"AK090478"	10.72089927	12.4049862	10.84454329	9.860972417	9.818547667	10.09406501
"AK090498"	11.43824409	12.06416843	11.30778158	11.60639985	11.34020034	11.5732262
"AK090511"	11.53794874	11.82055048	10.84930821	11.65455074	11.60708295	11.12310376
"AK090539"	4.925657687	5.130453186	6.67076812	4.473098513	6.42502619	5.801492383
"AK090542"	12.11810061	12.11995038	11.63074068	12.14727299	11.94057898	11.72523114
"AK090549"	10.70393168	10.16141095	10.90079482	11.84409655	12.50533479	11.99689815
"AK090554"	7.467131094	7.414996359	6.993258837	7.315721091	7.474233221	6.834219465
"AK090563"	12.16120348	12.10676533	12.79617584	12.25002759	13.06128334	12.67554619
"AK090568"	9.923262407	9.448855949	9.541132247	9.097179377	8.896764996	8.96531793
"AK090572"	6.85477864	6.330431119	6.181359016	7.550752171	7.706683185	6.023936169
"AK090599"	7.449437568	7.89453344	6.030419954	7.911122899	7.418982605	6.530684119
"AK090617"	5.585184899	5.590883418	4.666057795	4.173942917	5.351918026	3.989329779
"AK090626"	4.473364819	4.468400851	4.750461799	6.016601059	6.682583129	5.759408869
"AK090635"	7.308552915	7.42684004	7.235652396	7.528584602	6.416083074	7.184557022
"AK090647"	4.968040049	4.664733129	3.157949154	4.229887812	3.578600636	4.058896574
"AK090677"	4.998732577	4.01795753	6.065050938	3.911029995	5.035518343	4.359647668
"AK090684"	5.09507205	4.264784115	4.447255182	4.810021442	5.675553445	6.141882337
"AK090695"	4.748740299	4.672029254	4.047730317	4.509410821	4.332579052	4.602830975
"AK090704"	7.973327714	8.465260692	7.119151753	8.060105224	7.7608317	7.571698802
"AK090709"	12.16044348	11.84723513	12.52550601	12.7939264	12.64744583	12.79208138
"AK090720"	6.602026255	6.2449213	5.659102536	5.727435845	5.776254042	6.247623756
"AK090733"	13.00819259	13.10262402	12.7862711	12.88261092	12.32153953	12.74813684
"AK090755"	13.12395242	13.00532426	12.86823108	13.23339992	13.38430104	12.87228355
"AK090761"	2.929715264	2.826660339	3.708043732	3.447063384	3.143050501	4.17967824
"AK090774"	9.136488772	9.139401192	9.203393033	8.972653312	9.228058671	10.69511865
"AK090798"	5.143826032	6.100874654	4.876610258	5.409638719	4.825342984	6.188080413
"AK090816"	5.680906606	6.881881154	6.181553819	6.158961042	7.890374337	7.40109369
"AK090821"	7.345977332	6.328073492	8.272957707	8.02848959	8.370455511	7.944913483
"AK090827"	5.869118778	6.173317355	5.471363071	6.074880019	5.883283562	7.447841992
"AK090858"	2.630708331	2.522683526	2.784064198	2.548831154	2.459982361	2.568153743
"AK090863"	3.539394587	3.931295387	3.380064459	3.132988043	4.257599045	2.984826287
"AK090878"	10.11020714	9.757383675	10.78341049	10.27739539	10.36521988	11.03099508
"AK090879"	5.320780696	4.871873212	4.068619224	5.189219686	4.75700724	4.722165432
"AK090886"	4.343109303	4.637187089	4.497976346	3.575687479	3.887252303	4.876811595
"AK090887"	3.792865761	3.938690405	4.396008744	3.156833437	4.103161895	3.878470322
"AK090907"	4.736512878	4.177869967	4.880386769	4.300885149	4.202245309	4.411826186
"AK090927"	7.975482305	7.070896973	7.631092638	8.373931346	8.329158138	7.401175628
"AK090929"	2.949030602	2.983568257	2.864572463	2.779112606	3.123384781	2.536251879
"AK090938"	8.030131336	8.059125403	8.925239905	8.504593381	9.166996064	8.827508164
"AK090950"	7.448098956	6.378946794	6.990868659	7.362914306	8.9480144	7.081398219
"AK090967"	4.559975078	5.303707698	5.523003588	4.738400362	5.138793995	5.63099366
"AK090975"	14.18667196	14.0713875	13.51762204	14.73039611	14.36398403	14.79610187
"AK090988"	8.553349367	8.819943388	8.711748182	9.599757595	10.12711387	9.299160615
"AK091002"	5.006764782	4.236209409	5.658731331	5.295825861	6.800261868	5.311688381
"AK091062"	10.53394124	10.4005485	10.4550886	10.59286848	11.32292451	10.2095841
"AK091074"	6.045962744	5.384612818	4.842320169	5.159681655	7.444946953	4.216998005
"AK091092"	12.96746457	12.89366464	12.53277002	12.8843717	12.69405465	12.66292536
"AK091101"	6.479198219	5.949497581	5.244384768	4.580995652	5.403983438	5.783823306
"AK091111"	7.87953424	6.585647618	5.814145346	7.943204019	8.138542648	7.219691282
"AK091154"	3.100540401	3.967685081	4.37093844	4.740177423	3.308011315	4.045853563
"AK091157"	6.233142214	6.223237181	5.90399027	6.01019799	6.437638899	6.571720794
"AK091168"	7.94839702	7.681383904	8.813988604	8.562410347	8.757317998	9.084299237
"AK091176"	9.078119845	9.013318206	9.029249123	8.938617783	9.023069292	9.190676584
"AK091177"	5.139199333	4.177383657	4.206213414	4.280614895	4.83850306	3.389511746
"AK091192"	4.934002173	3.918949081	3.801189704	4.788189764	4.496558219	4.112891923
"AK091195"	4.450538247	4.346552736	3.609234893	4.552500037	4.567508942	3.070286275
"AK091248"	10.2835946	9.7970819	10.59645572	10.19845928	10.19753014	10.28043905
"AK091271"	9.481541943	8.981048332	9.125874233	9.199551379	9.075048015	9.391414382
"AK091274"	8.684816985	8.521148913	8.656453109	7.638915164	8.254170726	8.415819499
"AK091281"	9.953921707	10.10421529	9.074921752	9.787140047	9.920183414	9.126995821
"AK091294"	11.2293066	11.59063416	10.43335541	11.11681653	10.85816459	10.30616117
"AK091315"	5.896400223	5.910667912	5.646614869	7.012227848	6.797754893	7.17751422
"AK091345"	8.748620897	8.113627058	8.187160526	7.953115047	7.80118841	8.109584657
"AK091346"	12.08647197	12.93054034	12.65388544	12.69126604	12.56783927	12.76686965
"AK091375"	5.575433357	6.106630984	6.033779777	5.104915299	5.881082138	6.126270825
"AK091394"	9.882387651	9.864604497	9.880405903	9.531761775	10.30703956	10.6655007
"AK091406"	12.16927314	12.17350488	12.19340665	11.84048798	12.14800534	12.06904993
"AK091408"	4.080964587	3.574210524	4.107604184	4.304175153	6.152781713	5.674265725
"AK091409"	3.091530593	3.17732784	3.150949541	3.776998813	3.093424959	4.381670993
"AK091420"	9.116178107	9.59001229	8.464864272	10.37384828	10.5382874	10.0217104
"AK091423"	3.937193711	2.524991398	4.241687671	4.371649464	3.502674302	3.400264666
"AK091426"	5.279382146	5.245514678	4.875730924	2.644548517	4.004060876	2.875150958
"AK091428"	7.736999858	7.870499118	7.504916686	8.482416329	8.415261353	7.952707472
"AK091430"	10.96280652	10.84005805	10.83692486	11.02599738	11.42381019	10.82031572
"AK091438"	10.12146125	10.28522187	9.685918079	9.5683225	9.741548557	9.597912692
"AK091439"	9.677841182	9.968861875	9.260894842	9.703212679	10.78756388	9.58776833
"AK091467"	10.28305443	10.06551873	10.97144821	10.03692074	11.11692307	10.67154292
"AK091478"	11.36208897	11.42334743	11.14547902	11.19954635	11.00192051	10.90361625
"AK091504"	8.700172656	8.535278099	7.883683126	8.443544908	8.226359686	8.326959726
"AK091508"	9.52236928	10.09076466	9.873076009	10.01673894	8.456544161	9.616901296
"AK091509"	3.921293501	3.572137816	2.569296646	2.67215375	3.058229897	3.857324171
"AK091511"	3.503768506	2.590146877	3.26354527	3.959232289	3.381477196	3.749673704
"AK091536"	6.964881452	8.363129892	9.814166339	6.898861336	7.633322219	8.947865998
"AK091555"	5.049865971	3.000090166	3.875760408	3.258956039	4.761508682	3.493544866
"AK091565"	8.158123407	7.76101594	8.667820116	8.409767261	8.554489855	8.662116824
"AK091574"	9.57562868	9.76172408	9.209790605	10.02448494	9.932793633	9.97550638
"AK091585"	7.611221817	7.405542298	7.076632844	6.92501791	7.355460341	7.467257468
"AK091641"	3.489183245	2.808199682	2.941312932	2.511215001	2.900084281	3.262042212
"AK091656"	2.125783332	3.071711193	1.660152815	1.921207797	3.038436182	1.963437131
"AK091659"	8.878355978	8.47119803	9.000361756	8.420062953	9.334950109	8.94935692
"AK091661"	5.474679392	5.433640519	4.656948215	3.375484339	2.97020945	4.067767769
"AK091671"	7.036723106	7.130822787	6.596762247	6.687582843	6.94072234	6.67331473
"AK091672"	8.010603071	7.936921739	7.62928667	8.183192209	8.55248044	8.626237978
"AK091682"	6.592286595	7.082386454	7.164332751	6.272512219	6.587108416	5.629257522
"AK091694"	3.435121828	3.10425278	3.036872532	2.775429871	3.682708122	4.157884498
"AK091698"	2.817582329	2.834690993	4.240886714	3.447063384	3.423860497	3.244202073
"AK091711"	10.60016232	10.54453262	10.14510628	10.38079275	10.75558455	10.10651871
"AK091741"	13.01604249	12.96946166	13.68359597	12.83803424	13.05863567	13.17792688
"AK091754"	4.114058795	3.906024719	4.705751254	4.650213105	4.179853371	3.890894121
"AK091758"	9.733389933	9.755489668	9.4513156	9.906135087	9.649375828	9.43101363
"AK091771"	8.652894436	8.585883052	8.269862102	9.107180975	9.166887136	8.055774278
"AK091772"	13.48157831	13.21972094	13.01966767	13.24079607	13.11834642	13.10923277
"AK091777"	8.431594547	7.528071946	8.450362145	10.79200221	10.77654185	10.74514824
"AK091779"	8.74678839	9.07547086	9.528001598	8.040809162	9.309015391	8.928411779
"AK091782"	12.46543988	13.1927799	11.80909107	13.74312528	12.93218719	12.67496905
"AK091783"	7.271220224	6.848561601	7.757353337	7.732461872	6.057963572	7.267542352
"AK091785"	6.717898465	5.740736016	5.644502372	6.407289861	5.063606481	6.082683432
"AK091802"	3.900432123	3.494005914	5.14029195	4.617950793	6.935847479	6.450374931
"AK091831"	3.737048547	5.400780408	3.772761913	3.804900253	4.607395419	3.952240366
"AK091836"	6.064619908	7.556765065	5.613163271	6.37816478	5.501875391	6.823014326
"AK091839"	4.767040304	4.846162316	4.351515261	4.869368053	4.719188918	5.208095814
"AK091842"	3.883503519	3.232829573	3.662444789	5.376391107	3.929573252	3.686153118
"AK091850"	6.721427347	6.621833568	6.689448735	5.93041092	6.962900631	6.255030459
"AK091878"	2.238389452	2.508251157	2.919435433	3.293620624	2.353153885	3.313985878
"AK091941"	7.185309573	6.542457722	6.143781144	5.86879046	7.029545646	7.546591231
"AK091948"	12.56143829	12.29106022	13.57300143	11.51794796	11.62771097	11.59235145
"AK091961"	3.596923219	3.875937296	4.727811568	3.732073787	3.527383169	4.29421637
"AK091963"	6.793644923	6.635658634	6.536253433	6.038894853	7.021304266	6.725416704
"AK091966"	4.801789826	4.5652133	5.385741632	3.661054075	3.767580649	4.865498215
"AK091978"	3.486804458	3.075241667	2.890466149	3.000991512	2.919454502	3.695002733
"AK091986"	9.459752501	8.783166541	9.124519937	9.230893957	9.400849985	9.41969752
"AK092009"	3.119953718	2.710988222	3.261606032	3.162355072	2.283092058	3.536152393
"AK092018"	5.639510023	5.342576079	4.898174486	4.566869939	6.490911832	5.497174829
"AK092026"	5.151826352	5.230625736	4.184962596	4.760801102	4.945162879	4.146533037
"AK092034"	9.463196358	9.397786707	9.257909664	8.665875583	9.405880283	9.621313439
"AK092062"	5.190571405	4.273970856	5.22445323	4.048672137	4.136642568	3.791428607
"AK092094"	6.657125482	6.23516603	6.001491516	5.858378925	6.003388605	6.06573601
"AK092101"	7.970154219	7.769526466	8.294496231	8.027430547	8.801703186	8.949352542
"AK092134"	5.543517536	6.173843005	5.11196609	5.647110123	6.145068053	4.971244638
"AK092155"	10.0836321	10.3802802	10.80335492	9.974915717	9.868779042	10.1061944
"AK092169"	7.000402321	6.827885062	6.996108497	6.011292119	7.159093282	6.521514072
"AK092181"	7.586460022	6.843267845	6.757782009	7.413069358	7.407244817	7.052502843
"AK092182"	12.03947032	11.49186988	12.50554656	11.67372257	11.42760188	11.91696364
"AK092189"	7.939615061	7.766847558	9.546529304	7.291199254	7.303289418	7.155038799
"AK092192"	5.698951866	5.146423062	5.571946759	6.153639173	6.331520712	6.810580631
"AK092195"	7.152841529	7.099769642	8.181702389	9.771987064	10.4352426	10.00646887
"AK092214"	6.43614018	7.19201362	6.621279734	7.143406685	7.172856503	7.002441498
"AK092231"	7.92910984	7.665400588	7.755730164	7.162798147	7.156657511	7.526629125
"AK092249"	7.34130977	6.75092936	7.144331943	6.583669507	7.189490526	7.858173756
"AK092260"	3.919197045	4.451527646	4.3162761	4.165365299	4.559981194	5.337810979
"AK092264"	7.651167963	7.604327866	6.678487465	5.6470036	6.274351128	7.306775339
"AK092265"	4.052050653	4.423611784	3.870068752	4.688639172	4.192115241	3.878833221
"AK092281"	12.37737377	11.57194937	12.50805083	12.42277222	12.34168579	12.75682138
"AK092299"	9.65496892	10.0771821	9.903087844	9.832429132	9.532719427	10.04728849
"AK092300"	10.77600304	11.5789381	10.87040117	10.67215658	10.01771762	10.70629993
"AK092305"	10.32266256	10.59401168	10.28537528	9.802535429	10.01544474	9.58353958
"AK092324"	12.67583838	12.69221243	13.54631982	12.79329694	12.80296833	14.08397847
"AK092352"	5.873200464	5.869422344	5.333752883	5.502209651	7.193624904	5.291209386
"AK092356"	5.803989004	5.788035725	6.731538983	5.75745535	6.418262486	6.406419321
"AK092360"	10.86725433	10.55566673	10.4352426	10.61985782	11.25683022	10.8333392
"AK092377"	11.88002771	12.07489704	11.62426168	11.60391972	11.87658079	11.51169974
"AK092379"	6.213320061	5.745164711	5.606477762	6.956980119	5.243455829	5.467582728
"AK092388"	10.70690632	10.48761467	10.65948515	10.7038464	10.01001234	10.82100556
"AK092393"	5.349559898	4.953879814	5.272284523	3.012014372	3.198462722	2.818134761
"AK092403"	5.708694905	4.4968394	5.924981105	4.167100969	4.177208226	7.275313476
"AK092416"	9.976355186	9.398126086	9.220987203	9.804309653	9.441857335	9.463870701
"AK092418"	3.99245122	3.780698545	3.723219963	3.127154503	3.296941895	3.539878428
"AK092426"	3.675104568	4.003863049	3.668720501	3.423860497	4.689858236	3.749770228
"AK092432"	2.614356488	3.787913004	3.134368817	3.542307584	3.404603438	2.734828824
"AK092437"	7.958762652	7.356579617	7.049129745	7.665316729	8.310428741	7.612242641
"AK092439"	10.94745562	10.52032599	9.960839495	10.79326694	10.28997091	9.207018714
"AK092445"	2.82700601	2.849619026	3.255606477	3.062346252	2.942308056	2.68755345
"AK092463"	13.68638447	13.42297246	13.16577324	13.42572577	12.96260798	13.21889779
"AK092484"	9.847911432	9.595650415	9.874984113	10.00680853	9.675873961	9.891857203
"AK092489"	12.82612751	13.08142715	12.3736876	13.16306426	13.09771843	12.21742786
"AK092490"	10.35407005	10.45396403	10.2397478	10.38315605	9.498800152	10.47051724
"AK092491"	11.00604986	11.12942728	10.62308038	11.282686	11.32022539	10.92555296
"AK092503"	3.018936781	3.46555661	4.026649586	5.051889743	4.633547458	5.457893017
"AK092526"	5.948668589	6.03727898	5.896773168	5.940443984	7.088303815	3.810062585
"AK092535"	8.085514949	6.886802524	7.16301762	6.605977245	6.644864281	5.445144
"AK092544"	5.690106955	5.394678761	5.808063214	7.25697572	6.250573191	7.363250816
"AK092559"	9.725066269	9.255585234	9.733105	9.818280666	9.811937692	10.70185527
"AK092577"	5.66284067	4.471018334	4.993724171	4.280985999	5.249650126	4.047041002
"AK092580"	10.51584844	10.16092208	10.23947597	10.17018133	10.19266984	10.55136393
"AK092587"	5.673921009	4.958981835	4.651499503	4.650213105	4.468101035	4.496117166
"AK092594"	7.454208801	6.495314614	7.001896798	7.663979288	7.359599354	6.781974695
"AK092642"	6.731538983	6.543712395	6.203567266	5.991247453	6.256855928	7.033785282
"AK092646"	10.98638157	10.81915275	10.76498725	11.1080674	11.03641452	11.09241552
"AK092652"	8.766801852	9.01708371	9.247126216	8.908254199	9.344874424	9.506809189
"AK092662"	3.688236319	3.731183242	3.376846014	3.235972083	3.489183245	4.266621652
"AK092664"	6.872235311	5.927095261	6.508022917	6.605432107	5.759350276	5.906426454
"AK092666"	7.954559265	7.05348174	7.316528636	7.278621363	8.480308347	7.541420362
"AK092698"	4.326026735	5.019270465	4.525567789	5.965285603	3.614285806	4.260387037
"AK092700"	6.430179877	6.74706778	5.581019763	5.161871563	6.016748128	5.609772688
"AK092701"	9.005454728	9.205684768	8.705081812	9.468559085	9.04281777	8.782406927
"AK092708"	9.616831842	8.802444956	9.685384633	9.354719917	10.24462868	9.779111621
"AK092711"	7.565153881	7.389941891	8.116056433	8.101748813	8.828089187	9.058197962
"AK092712"	13.2965357	13.37913474	13.64683102	13.69954605	13.72666575	13.56455386
"AK092718"	9.962915521	10.09789544	9.775208937	9.686313	10.01966884	9.93245026
"AK092741"	8.354874378	9.188307449	8.618585924	9.498921389	9.866128914	9.729118687
"AK092754"	6.959738862	6.88992249	6.383312033	7.37711941	7.922677755	6.994732448
"AK092757"	12.01359175	11.43295221	10.70408191	11.30729799	9.794051897	11.0118838
"AK092763"	11.25269015	12.20023471	10.88735993	10.92154806	9.68487255	10.59576164
"AK092765"	11.91503973	11.42245578	12.0514534	12.14468889	12.12697405	11.72842727
"AK092766"	12.56894445	12.40659181	12.40854899	12.11777354	12.35099704	12.0259695
"AK092791"	8.962409628	8.9610656	8.234080211	10.41604633	9.307522334	9.570749423
"AK092792"	4.302772335	7.366483088	4.665989601	5.697309561	6.055703251	5.51280208
"AK092797"	9.200434466	8.381223663	8.249312595	9.809815548	9.521658343	9.963874769
"AK092801"	7.586884062	8.038713267	6.994204068	7.661822268	6.788664832	7.105241206
"AK092816"	11.80206285	11.98469917	11.55852729	11.678149	11.84287173	11.6380264
"AK092821"	9.626533683	9.891506223	8.783127571	9.548495772	9.384415746	9.095723504
"AK092825"	4.409974685	5.15082772	5.10975336	3.70009565	5.125584982	3.668119125
"AK092826"	8.616080121	7.667384085	9.411022592	6.096970206	5.81951236	6.976638583
"AK092846"	4.272702559	3.904185412	5.248185657	4.067621509	3.378511623	4.146533037
"AK092858"	6.010844723	5.207748419	7.049853994	5.692022611	6.738671924	7.105936786
"AK092859"	8.59736282	9.389704467	11.16183164	7.555898194	8.284844917	8.884504819
"AK092861"	3.442014566	3.868775647	4.016906321	3.55178669	6.023000241	4.019266016
"AK092864"	6.616094461	7.154205466	7.065882461	6.468166218	6.526366212	6.679940281
"AK092871"	3.237670785	2.847636188	3.053076572	2.452226412	4.102397785	3.113933818
"AK092876"	6.762695627	6.574419447	5.189954988	5.159395068	5.014872999	5.555389785
"AK092888"	8.020681094	7.855645297	7.315823417	7.035031095	8.447810178	7.842708615
"AK092895"	7.052756051	7.607026946	6.686618179	8.13983884	7.434410556	7.985053504
"AK092914"	12.55697198	12.15840722	12.89338284	12.35012633	11.64361154	12.79945557
"AK092950"	10.68864529	10.31330833	9.274807229	10.53937588	10.29227377	8.919067406
"AK092954"	7.245124826	6.679422391	7.727040959	6.587291474	8.165228607	7.231995851
"AK092964"	4.161863503	4.434781662	3.567180347	3.443898343	3.569503244	3.681381796
"AK092983"	6.308977861	5.331497424	6.192557161	7.59752745	5.946747233	8.306690595
"AK093006"	7.565492077	6.483802882	7.345155054	6.79683263	6.233142214	7.411402517
"AK093012"	10.58557974	10.51961837	10.04179534	9.975450922	9.900440275	10.356755
"AK093038"	7.90830975	8.60825741	7.767005201	7.526942836	6.755812935	7.914561534
"AK093052"	6.892318161	6.715349787	8.190921973	6.621572794	6.617774522	7.401014309
"AK093054"	11.13404589	10.8663447	10.53677756	10.80234583	11.063999	11.05548323
"AK093060"	5.521075871	5.266681614	4.846061998	3.209546943	3.114949983	4.632605581
"AK093065"	4.356784709	4.010869333	3.030371395	4.069109227	4.623978032	3.19887128
"AK093069"	8.334527606	9.155248828	9.246673627	7.83124263	7.32893607	6.28448267
"AK093078"	10.88122365	11.04811716	10.8113877	10.26857791	11.16491151	11.0092319
"AK093084"	2.973262268	3.18455008	4.168136555	4.489767697	3.687441474	5.153485152
"AK093085"	4.379440753	4.66618849	3.811943631	4.800475439	4.90681365	5.477848913
"AK093093"	3.863571785	3.892769866	3.679018363	3.251082803	5.257429331	5.047246086
"AK093103"	5.675677638	4.492808165	4.607904318	4.889444338	5.263740552	5.30148522
"AK093126"	3.676831556	2.808199682	5.541167877	3.555681203	3.402490258	3.704805581
"AK093133"	3.09961502	3.421331034	2.93975315	3.572404647	3.237563718	2.591559746
"AK093161"	4.319509555	4.200724049	4.327737656	4.859164514	4.519925549	4.925733634
"AK093163"	8.82046109	7.989897404	8.188794542	7.972765591	7.826156936	7.844433988
"AK093170"	3.473916761	2.867481382	2.676493094	3.100136671	3.102238194	3.349138777
"AK093196"	5.18639755	6.376035069	6.956090349	4.53267229	5.604981619	5.03434339
"AK093198"	4.620187562	4.214769832	8.01863028	6.917611962	4.795969501	5.553624686
"AK093210"	5.188242656	4.438871677	5.787675366	6.5905122	5.593374688	6.607491591
"AK093217"	8.083382524	7.104490777	8.56369393	8.674255484	8.888410538	8.800932894
"AK093225"	6.875965548	7.858565417	6.208620651	6.917719359	6.272997351	6.466419934
"AK093239"	4.789531037	5.187712331	6.681207484	5.158029969	3.951625093	4.05156352
"AK093250"	10.41860762	10.46579718	9.756706255	8.90184437	9.114307675	9.050013769
"AK093255"	5.580166594	5.737132396	5.952142499	3.894245421	4.706116084	4.255976517
"AK093262"	3.134828781	2.452410935	2.822872881	2.844586516	2.668051029	3.139616835
"AK093269"	2.317275122	3.488566423	2.708783177	3.418081978	2.281164094	2.878980316
"AK093272"	4.235344128	4.49962269	5.065985829	3.150819598	3.139076515	4.767771311
"AK093274"	11.32160323	10.69414682	11.62052149	11.17328843	10.68162882	11.3993863
"AK093285"	9.245502318	8.493987507	9.203923253	7.26190216	7.922083052	7.725775915
"AK093288"	5.425288089	7.502496893	4.975666868	5.275822804	5.125415537	4.308710351
"AK093313"	6.59845156	8.069993176	6.954931432	7.112567741	7.085712512	7.8142556
"AK093319"	3.018936781	2.312287607	3.126609494	3.380867949	2.794166298	3.493544866
"AK093333"	3.660711891	3.223453442	3.8766741	3.111265063	3.487203339	3.624124296
"AK093338"	6.439205892	8.009452992	6.346260187	7.095889618	6.994919089	7.938972038
"AK093340"	8.199092206	7.25304474	5.925655314	6.041199168	6.287649592	4.833011499
"AK093341"	6.429557385	6.258573571	4.66996784	6.086603333	5.455373254	5.814022261
"AK093350"	11.03515615	11.04175305	11.18221071	12.13427944	11.51214489	11.86887235
"AK093351"	5.037830249	4.847155089	4.711269124	6.002493256	6.505654377	5.98567347
"AK093369"	4.359493058	3.772656359	5.085887747	4.701260711	4.101103752	4.395433025
"AK093377"	6.590293616	6.684250691	7.067377351	6.737440704	7.119291844	7.182093367
"AK093405"	4.146728528	3.70348835	3.465648026	4.164786278	4.04743369	3.634442254
"AK093408"	11.41192181	11.33412135	12.27712159	11.19887435	10.52450028	12.25771017
"AK093413"	3.704772389	3.501681166	3.077858235	5.550340465	3.985691684	5.870078618
"AK093414"	7.338045506	7.532965216	7.368687169	6.356272365	6.771013995	6.411334718
"AK093431"	3.995348836	4.751495857	3.718942423	3.809692255	4.875716182	3.757460684
"AK093435"	7.201582895	7.222785245	7.843356422	8.151211423	7.746292609	8.733924052
"AK093441"	6.445716773	6.957668558	7.021029926	6.155471983	6.989990473	6.463875809
"AK093444"	6.736779384	6.760731921	6.649432955	8.781226914	7.041276937	6.813147549
"AK093450"	3.260085892	4.261282572	4.678286039	4.939865962	4.647078455	7.120851637
"AK093453"	2.564280603	3.245145747	3.041067717	2.352843254	2.841912754	3.990374036
"AK093477"	4.489215364	5.830029632	4.655952826	5.449851865	5.402698305	5.312657914
"AK093479"	4.711907833	4.855526326	5.011567199	3.860843644	4.754486698	4.43774708
"AK093480"	6.017089001	6.573174542	6.695817083	6.446906289	6.862696862	6.509266706
"AK093508"	4.904045683	4.175117364	5.213413388	3.761508682	3.750113375	5.228660947
"AK093518"	6.3749925	6.280165732	6.150234709	6.683393288	6.77344519	6.152232103
"AK093561"	4.53241671	4.308069581	4.542022741	4.308710351	4.11813543	3.863809633
"AK093563"	3.887749456	4.158135023	5.124774772	4.527226761	5.040423435	4.768872419
"AK093571"	10.99646141	11.80073391	12.12699414	8.792004161	10.63097929	10.74560021
"AK093572"	7.577181811	8.494800395	6.565455519	7.124717916	5.734999485	6.584271044
"AK093583"	7.466043823	5.362161258	5.672654458	6.452886962	5.48430895	5.163583263
"AK093607"	3.707922294	5.550971444	3.145318775	3.703477275	3.066416451	3.402735818
"AK093629"	5.626526747	5.637558083	6.155994059	7.425468536	5.242354795	4.897647034
"AK093639"	3.686556553	3.605340242	3.379565515	4.175851905	3.107353098	3.255002124
"AK093659"	6.967830306	6.781885546	7.110029093	6.324241764	6.977135647	7.043730546
"AK093664"	5.10129709	5.094320534	6.367514349	4.742987082	6.437672186	5.567895249
"AK093669"	9.435112658	9.404410781	9.677601438	9.121301165	10.27097131	10.07694009
"AK093672"	3.391369054	3.429562406	3.515901644	2.597054368	2.786199043	3.3916715
"AK093699"	7.033774272	7.434253745	7.171302918	7.412627426	7.792079018	6.690783031
"AK093718"	13.59844029	13.31049784	13.22695294	13.38140676	13.57827619	13.30276895
"AK093762"	3.504239013	2.544757381	3.373829146	3.008917095	3.619530394	4.078353652
"AK093799"	4.07310042	4.395433025	5.387996614	2.987466402	4.964504913	3.645690132
"AK093802"	6.302606026	5.818720209	5.475023256	4.758873447	6.373754339	5.325972786
"AK093811"	8.036373103	8.639332387	7.503098246	8.214270544	6.619282411	7.556817934
"AK093818"	4.319184367	3.806396242	3.229249511	3.901079273	3.999855723	4.085603112
"AK093839"	6.050109844	4.99458425	5.271601221	4.6808138	5.594688871	6.042464865
"AK093877"	7.633123108	7.269402565	8.067707008	8.884630581	7.775098622	7.578264745
"AK093879"	10.97757695	11.19858666	10.67626326	10.53345774	11.25914129	10.71961428
"AK093883"	4.705751254	5.054800734	5.243680504	4.943400963	4.984220199	4.961595548
"AK093924"	6.799254419	7.636004636	4.960993516	7.453879689	6.332102806	6.022900402
"AK093927"	5.095249317	5.28743905	3.907198338	4.307916627	4.646208749	4.578485913
"AK093931"	11.29214048	10.92710926	10.6579214	11.7952729	10.27570108	10.35424916
"AK093954"	2.877489057	3.415799221	3.574101508	2.822872881	5.084969918	3.33692603
"AK093966"	8.730532972	8.581424691	9.221970339	9.40386801	9.430501686	9.717758322
"AK093970"	8.225177064	7.766776017	7.201404501	7.517901618	7.15513901	7.100050443
"AK094008"	10.35979666	10.1351743	10.13870787	10.36728314	10.33914162	10.61432198
"AK094015"	9.172354747	9.088585267	8.593903865	8.544359031	8.678317382	9.085689677
"AK094016"	10.3001497	9.697379939	10.08689255	10.07940865	9.887158915	10.13918974
"AK094052"	12.47911552	12.45434721	12.72944377	12.30849913	12.43159486	12.21460265
"AK094065"	10.99787306	11.13013119	10.54633251	10.71751707	10.71993225	10.75031298
"AK094068"	3.642043026	3.95511748	4.27457477	3.950636377	3.544534844	3.716233692
"AK094105"	10.40842602	9.714073414	9.22446963	10.28851949	9.426471079	8.429125917
"AK094108"	3.163691937	2.819300311	2.839919288	3.590398421	3.750520755	3.387900142
"AK094114"	5.401179895	5.114783447	4.060453841	5.109139039	3.982300002	4.674878665
"AK094115"	2.63431446	4.117096566	3.262839028	3.549472034	4.067948423	3.983458812
"AK094150"	10.92331456	9.582978747	11.01375716	11.47935371	11.3458937	11.68251286
"AK094155"	6.59748946	5.75500505	6.543641259	5.763252211	5.799247942	6.007011564
"AK094164"	9.416576093	8.585388859	9.727176458	9.869546806	9.982327529	9.748855666
"AK094167"	4.873576994	5.69703149	3.409363779	4.681966429	5.31331842	4.672255603
"AK094170"	10.80814513	10.8483886	10.01880384	10.26733623	10.22086656	9.968309387
"AK094181"	9.940056899	9.755067327	9.913563683	9.888744314	10.06238133	9.894911414
"AK094191"	3.506652715	3.453201482	3.797189412	3.888168491	4.518339997	5.731169662
"AK094198"	5.737824644	6.258191002	6.128039703	6.371996135	6.814017133	6.014551686
"AK094201"	12.36233871	11.73306927	12.34747239	12.39520791	12.17223647	12.31249892
"AK094219"	2.508682179	3.107838491	3.107972363	2.622391582	3.556502989	2.489054762
"AK094244"	4.10146519	4.820505766	4.217432369	5.96490455	4.385479356	6.725686632
"AK094248"	9.483444578	9.507802567	8.967609293	8.623848576	8.407022549	8.542641505
"AK094254"	9.448523755	9.365659078	11.30748329	10.33534692	11.03025986	10.67719901
"AK094261"	9.242537486	9.298695427	8.447646139	9.296147406	9.087196289	9.283644714
"AK094281"	10.35083921	9.309303538	11.61753152	11.1433674	10.22336837	11.20847934
"AK094286"	2.781989116	2.340248915	2.735543839	3.268149899	3.442213672	3.879872372
"AK094289"	5.328247665	5.148206067	5.534173686	5.112979472	6.035100398	4.944230643
"AK094293"	7.268997602	6.915462341	7.299611001	6.69645154	8.1679304	7.631998412
"AK094301"	8.093699605	7.611505124	6.663069889	6.564905516	5.703803931	5.159051895
"AK094319"	11.29226894	11.86488677	11.8978999	11.60771077	11.41970484	11.62354295
"AK094323"	7.572052147	6.365419592	5.539388383	7.641697024	6.408137793	4.555288543
"AK094327"	5.866346711	5.266295566	5.106725194	5.637320426	4.851664101	5.410252901
"AK094331"	9.780996371	10.45533719	11.95169091	10.3551936	11.55590979	11.65951352
"AK094354"	2.472149803	3.216035732	2.767040304	2.552008111	2.798403107	3.242800644
"AK094364"	5.91959513	5.991095494	5.893216575	4.181301365	5.382743328	6.143652594
"AK094373"	2.583446875	3.963982677	2.963159656	3.913004268	3.479437533	4.020759977
"AK094382"	11.40513269	11.09331601	11.43466049	11.40826249	11.5816675	11.72189032
"AK094407"	4.078114506	4.030953992	5.500365483	3.925420326	5.657405634	5.782238178
"AK094414"	7.67801414	7.570201814	7.729609868	6.756883185	7.562976562	7.034016477
"AK094418"	4.733771902	4.086605456	3.944905286	4.737967919	4.120476362	5.067186944
"AK094424"	5.116306529	4.535760601	3.656107328	4.250870645	4.009848767	4.342007089
"AK094426"	7.55703552	8.420781754	8.275543022	10.62734902	8.738505075	10.42365443
"AK094465"	13.03113497	13.01444704	12.84053198	13.11204134	13.224403	13.20775219
"AK094477"	5.319534844	4.731443946	4.384402146	3.922112198	4.737475857	5.454643114
"AK094481"	4.10146519	3.305620381	3.272814513	3.712892872	3.303722309	3.162210036
"AK094506"	6.095143804	7.750692249	5.623796645	6.041589068	6.955508101	6.85113311
"AK094511"	7.697654294	8.751198239	6.710113498	6.610305854	5.470527104	6.937284357
"AK094515"	4.97309692	4.96711326	6.777826033	7.40465197	5.517055177	5.893808736
"AK094546"	8.903321224	9.172087423	8.879452452	8.524451605	9.358309441	8.759041953
"AK094547"	6.973602092	6.573354832	6.681693817	5.173167419	3.619530394	5.605763955
"AK094571"	3.274082711	3.452951189	4.210871968	3.257644299	3.599984232	3.329367614
"AK094577"	5.118891252	5.370227066	6.958927333	4.959496611	6.216445164	6.523941398
"AK094604"	4.997698871	5.386769568	4.814960513	5.347867591	6.014295031	5.936364684
"AK094612"	11.05815906	10.9264513	10.57383187	10.08537858	10.67103741	9.977418748
"AK094614"	3.461620231	4.286940273	4.331031572	4.165003438	4.86440408	4.988584717
"AK094629"	8.17828639	8.228757615	7.524638087	9.136870413	9.386723663	7.113881741
"AK094642"	3.699540528	3.217168663	3.363913965	2.802048423	3.20340478	3.19093086
"AK094650"	3.437773707	3.337054524	4.88265283	4.247752861	3.536674618	4.072603196
"AK094659"	3.677767555	2.445938537	3.025276903	2.941425622	3.143050501	4.903934854
"AK094661"	3.743784223	2.512606161	3.312999092	3.450168697	3.759187799	4.841781954
"AK094682"	8.091133328	7.717528376	7.077613668	5.351889766	8.208085569	6.60783332
"AK094707"	5.718715064	5.354409844	5.39208726	4.687004682	5.504715722	4.947231319
"AK094743"	11.65844184	11.78784173	12.13286566	11.95974745	11.93767322	12.20267232
"AK094748"	6.03026765	6.742108641	5.597453704	6.115559754	5.839135747	6.804656363
"AK094751"	4.063580597	4.338738165	4.688639172	3.703477275	4.673923835	3.959733067
"AK094754"	7.784427423	7.820364075	6.613285584	8.06982996	7.912507361	8.448945126
"AK094756"	12.02780401	11.96308002	11.68356615	12.29459924	12.62207665	12.38394381
"AK094772"	9.791210923	9.309015391	8.937073626	9.420277536	9.149692255	9.208507018
"AK094783"	6.357974195	6.627383588	6.273103686	5.971265334	5.906137793	5.601188394
"AK094791"	3.496053234	2.819300311	3.104554725	3.076952379	3.632907979	2.589427937
"AK094792"	5.879357792	6.785893138	5.974162168	5.494085942	6.473210563	6.378901722
"AK094833"	11.3486361	11.72601452	10.60907954	11.84353666	10.47446373	11.84420576
"AK094840"	4.929871461	3.540039672	4.246096407	4.473098513	4.715454127	4.22736372
"AK094842"	5.932328155	6.356467817	5.181643261	6.097964685	5.41829791	4.944493042
"AK094843"	10.90664629	10.96707622	10.85704667	10.6908066	11.25655676	10.86686642
"AK094844"	6.787534331	6.090387697	6.09699339	10.29963939	10.04198543	10.58793434
"AK094853"	3.496909687	3.868953394	3.427847496	3.232200249	3.25790071	3.604806721
"AK094860"	8.139831167	7.770199381	7.388028482	6.503506164	7.091083067	7.378642535
"AK094864"	8.370651666	8.432493879	9.217061519	8.142140762	8.665527435	9.196409836
"AK094866"	6.339755601	5.471324048	5.2347159	4.498116806	5.022691828	4.782859337
"AK094872"	9.53036966	10.7311459	8.955684195	8.982442337	9.813517795	9.488847961
"AK094877"	6.567349218	6.18887167	6.350025112	5.690296959	6.292671335	5.75576621
"AK094893"	9.293381291	8.726695345	8.484086962	8.087230506	8.42047777	7.486720004
"AK094895"	4.201390778	4.259151944	4.395590685	5.234547305	3.433720629	3.49048028
"AK094904"	10.27648608	10.1576093	10.76936149	10.20222376	10.09605373	10.36736091
"AK094921"	2.286141873	3.422703953	3.156558417	3.824380911	3.717045749	2.4141626
"AK094933"	6.383716387	5.912266628	5.070286275	5.470022687	5.122585757	5.066278666
"AK094938"	5.261233671	4.273441291	6.184468753	7.454657918	5.914655407	7.098405872
"AK094947"	6.203923498	6.644362487	5.411310988	5.233339738	4.254979456	5.836782566
"AK094968"	13.62127218	13.73246332	13.42980722	13.55369953	13.03908099	13.58352272
"AK094969"	7.869452574	7.477242608	6.911992312	8.636373396	6.640286879	7.250830861
"AK094970"	4.886642812	4.573047265	5.532235907	5.93952985	5.094603454	4.902126654
"AK094981"	6.041054571	7.056686481	5.42371598	5.425885578	5.320018868	6.207070953
"AK095003"	7.036119751	5.886535515	6.004015918	7.090238418	8.329704415	6.446598664
"AK095012"	4.56126503	5.096004567	4.009848767	4.750199149	4.189555758	5.050980485
"AK095016"	8.694713772	8.041370584	8.195128559	8.049577951	8.78625721	9.756881684
"AK095018"	3.340576511	3.064710435	2.984461753	4.634285414	3.119538785	4.201390778
"AK095025"	9.247871038	9.481984246	9.464737893	8.930972052	9.401134446	9.275091345
"AK095032"	7.27555373	7.765215143	7.1576117	7.26344668	7.31319233	8.167382517
"AK095037"	4.385479356	4.328297938	5.270491566	4.523216923	4.206815112	5.577014844
"AK095054"	4.631965683	4.495982906	4.487241935	4.20493104	5.75822588	3.752170541
"AK095061"	6.417418798	6.551934308	5.852807878	5.843499013	4.77516119	5.884231584
"AK095084"	10.19463461	10.27688302	10.91991239	10.26788255	10.28077019	9.803274671
"AK095090"	5.77747758	5.856303509	4.534516109	4.607691312	5.262222662	5.604323417
"AK095103"	3.659102536	4.113075351	4.503698553	4.470042216	4.807174574	5.070191803
"AK095105"	3.667937528	3.682696887	4.704578749	5.536870403	4.562804126	5.040318218
"AK095107"	5.396049858	5.643911011	4.776725161	5.766229406	5.74628589	6.056910785
"AK095136"	7.38501767	9.282266269	7.666970282	6.876524313	6.12740423	6.220126771
"AK095154"	12.42279466	12.60444759	12.41975792	12.2215155	12.6333133	12.73371084
"AK095213"	4.264221135	4.007751657	3.226292726	4.492224943	4.957134553	5.004973225
"AK095214"	6.982456313	6.704620245	6.688360824	5.93041092	6.276695786	6.523031825
"AK095225"	9.650605176	9.431948206	9.509373804	9.293798316	9.239337651	9.63857185
"AK095243"	4.405822221	3.588288884	3.710756851	3.937193711	6.746801824	6.456178611
"AK095251"	5.685699119	5.797778234	5.292233274	5.906880978	6.425846984	6.405521025
"AK095258"	7.243973672	7.651590627	7.239331206	5.937203129	7.427015264	8.189124781
"AK095259"	4.057077636	3.557875677	5.464488572	3.799035484	4.212678276	3.522357116
"AK095260"	4.149934048	3.861181221	2.954159079	4.860635101	6.077185307	7.13971403
"AK095266"	4.628219503	3.672866569	3.185882399	3.567557616	3.405175509	3.447063384
"AK095276"	5.930044204	6.235549009	7.244310551	6.414174442	5.909281083	6.364700238
"AK095284"	6.073905901	5.888543571	6.141792439	5.860652481	6.261197934	6.118791606
"AK095289"	6.075211711	6.626706332	5.779120488	7.071910655	6.766691886	6.34487997
"AK095291"	9.72404311	10.06345953	9.470804865	8.95464621	10.89819036	8.932403752
"AK095295"	9.768584485	9.019465912	8.551155299	8.829411016	7.984978907	8.981350362
"AK095297"	8.583578503	8.891204991	8.499787301	8.452779499	7.821229322	8.924060978
"AK095303"	9.851665038	10.41964138	10.33215171	9.852618144	9.567843355	10.68169197
"AK095384"	6.305496352	5.870702542	6.618345855	5.794166298	6.495883801	7.525061893
"AK095407"	7.214799939	7.465082296	7.063893332	6.973220933	7.729625502	6.861890868
"AK095409"	2.087157297	2.596291151	3.282247037	2.966615038	2.409146506	3.115998713
"AK095410"	4.3968308	3.383178952	4.310783623	3.92559123	4.088463894	4.683359599
"AK095412"	8.590450446	9.078879312	9.661068331	6.914598007	7.165528107	8.181310311
"AK095436"	10.89019442	10.97597239	11.39522446	11.21838257	11.23148095	11.9440262
"AK095460"	6.298344891	7.193646586	4.620058499	8.132688906	5.341558851	6.12700382
"AK095462"	10.77067818	10.54134524	10.6769915	10.27501811	9.781123125	10.11292306
"AK095473"	6.529688225	6.245893019	5.503975166	7.965493408	8.808773411	8.19376928
"AK095485"	4.503501393	5.223221733	5.634741364	4.808060639	5.863742742	5.008652713
"AK095492"	11.5772964	11.30127532	11.46801757	12.73475595	12.93091401	12.04058296
"AK095496"	5.135563599	5.418598136	5.240024235	4.819295201	6.233483549	4.764192203
"AK095499"	4.629496511	5.56217525	4.243562459	4.68516086	3.831522603	4.860729446
"AK095511"	4.029258511	2.936703889	3.832910262	4.597602681	3.340946747	4.100927203
"AK095517"	6.210938187	5.680906606	6.190255327	5.855895042	6.21089534	5.846703913
"AK095523"	8.415251211	8.864661289	7.881695817	8.199517271	8.838120415	8.347408326
"AK095524"	6.856024569	6.729275407	7.683855731	6.778159942	7.106766016	7.604584362
"AK095554"	4.697345706	5.7323479	5.048423661	4.01995094	5.760114471	5.634741364
"AK095562"	9.590030448	9.428632563	10.39063308	9.222709425	10.75124779	10.77111802
"AK095564"	5.798146449	5.623861011	4.91280792	4.319357809	5.420260059	4.71293138
"AK095583"	8.980122437	8.520256832	9.848368334	8.921056314	7.313686648	7.287639435
"AK095598"	8.910778225	9.386410046	10.70289853	7.824107188	6.691130723	7.562772842
"AK095600"	7.552656803	8.213345823	7.593598781	6.735095642	7.471315918	7.499727119
"AK095603"	5.556254663	5.160173968	4.314602276	3.853037523	2.343578377	2.909984262
"AK095607"	9.7554209	10.19395305	9.76614077	9.687446898	9.435099737	9.620233207
"AK095616"	4.922031301	6.202257065	7.013289171	5.299208018	6.186241043	6.664191257
"AK095622"	3.727909566	2.799833335	3.588336862	4.107888695	3.447063384	3.381283373
"AK095649"	13.00783334	13.22122169	13.82509654	13.31781343	12.89676008	13.21273171
"AK095677"	6.559926147	6.541923653	5.612862601	5.820431731	6.204236596	5.708121005
"AK095678"	9.252185952	9.295469346	10.45871204	9.06425963	10.51087363	10.312711
"AK095679"	4.930325756	4.584511588	4.336319098	3.668595707	5.587818012	4.273873908
"AK095683"	7.059333644	6.78571924	6.547698133	6.358158865	6.425846984	5.630087983
"AK095691"	3.842083782	4.541552009	2.830762369	2.916839661	3.220113225	3.53612752
"AK095698"	4.504607681	4.801794999	4.15580589	4.567892208	4.469508326	4.471304536
"AK095700"	8.40120934	7.509568381	8.094644093	7.731783334	7.718647945	8.083382524
"AK095727"	7.532885758	7.430690054	7.794239093	7.533016628	8.594472039	7.839368838
"AK095730"	5.145049706	4.846969623	4.576836522	4.313398241	5.013332724	5.340491058
"AK095821"	5.955143059	7.001730196	4.950846302	4.647395105	4.884905572	5.347580623
"AK095841"	5.275577008	4.346701648	3.473501201	3.375484339	3.44907269	3.909379501
"AK095879"	10.37032124	10.51551525	10.40083654	11.29964128	10.21820442	10.77076902
"AK095887"	8.786041196	8.77971082	9.558664458	9.007364557	8.908328666	9.145744188
"AK095888"	5.009194868	4.095941294	4.794426264	5.895668581	4.704506819	4.635022993
"AK095895"	3.978634962	4.056782926	3.64927055	3.459011864	4.148161316	3.864760632
"AK095925"	2.892391026	3.472396788	3.397844025	3.197440822	2.857204716	3.017405295
"AK095945"	6.882243196	6.690938037	7.041544169	6.211868831	7.232784493	5.998093933
"AK095953"	4.319574583	4.310827239	3.307370233	3.140206044	4.681674142	4.651516724
"AK095964"	2.752684375	3.943433784	3.055074152	4.151485434	3.063433912	3.651510984
"AK095966"	10.26859674	9.893371616	10.15490188	9.750029941	10.24005406	10.27948499
"AK095973"	9.477087146	8.710035643	9.542472232	9.577392194	9.046170709	8.99314163
"AK096006"	3.793271654	3.393841752	3.106247803	3.998367027	3.337240106	3.898837157
"AK096009"	8.383822209	6.741055692	8.541288316	7.271997986	7.142090715	8.18564953
"AK096013"	7.217699904	7.267282031	7.495185077	7.663343196	6.927759003	7.399746177
"AK096017"	12.76774328	13.82629153	12.66770591	13.13460411	13.79765987	14.01391316
"AK096019"	5.310438285	4.976212392	4.402926781	5.511268776	4.698196249	3.649787882
"AK096025"	6.858625089	6.81421714	6.857157429	6.87840656	6.780114524	6.307180768
"AK096028"	7.991922004	7.461884573	8.00428677	6.029689193	7.723694388	7.540180746
"AK096041"	4.855077761	4.452641556	4.352306553	3.693453503	4.504931778	4.948619535
"AK096054"	9.095794434	9.587495324	11.82331266	7.499470419	3.900432123	7.697733516
"AK096057"	5.529839683	4.936939401	3.929951919	5.408141191	5.09105238	3.755432417
"AK096069"	5.737132396	5.431281967	5.936597896	5.662581509	5.396697248	6.048094473
"AK096076"	8.706637259	9.645221235	9.42271089	9.318235032	9.642599235	9.566366525
"AK096082"	6.090182303	6.827756794	6.507658291	6.759119873	6.849951736	6.833151953
"AK096102"	6.286679733	5.54310608	4.716842777	5.117138135	5.54765958	4.863750174
"AK096129"	9.946639198	9.515600305	8.783011309	8.543730565	7.898657008	7.99640852
"AK096130"	7.103224853	6.268254719	5.755176012	6.391965294	6.065673548	6.024625528
"AK096139"	3.173495258	2.984680484	3.085339669	2.51296006	3.089379503	2.988466562
"AK096148"	7.126492828	7.487452584	8.372543845	7.980232136	8.175871361	8.513559041
"AK096176"	9.61636413	8.977425044	9.174588931	9.159573939	9.495669783	10.08347866
"AK096191"	10.37028364	10.30671565	10.10929291	10.24360982	10.21028657	9.928944533
"AK096192"	5.175185244	5.282465753	4.710227862	5.841306448	6.291198332	4.586992867
"AK096194"	4.44888774	4.633652073	4.232530294	5.516371363	4.125717218	5.144902919
"AK096196"	12.18996718	11.90789112	12.78546912	12.50405939	12.48447257	13.54229126
"AK096202"	5.318642225	5.090425808	5.815849494	4.819453602	4.953996181	5.944108799
"AK096227"	3.779806013	4.325170512	4.127179271	3.301002256	3.799035484	4.282180304
"AK096229"	2.648603493	3.618955126	2.993638135	3.158369345	3.311226989	3.674731809
"AK096231"	4.745221195	4.794930466	4.871010705	4.371070912	4.991163537	5.187795454
"AK096243"	13.24229669	13.06751041	12.68432285	13.2191543	12.97585943	12.62503644
"AK096244"	10.95357147	10.60079083	11.69118256	10.32466571	10.18308884	9.31422703
"AK096255"	4.942256439	4.556276125	5.803831478	5.970789247	5.907715101	7.113135794
"AK096256"	6.500108896	6.52204633	6.145049706	6.211549599	6.531880469	4.662535937
"AK096258"	13.43472822	12.83329544	13.15817812	12.53620255	12.24811247	12.58655277
"AK096265"	5.916354822	6.778958909	5.28696614	4.491763326	5.694529224	5.327180751
"AK096270"	9.451398032	8.756571333	10.11614483	10.7116976	9.622968226	10.05533301
"AK096318"	9.455560663	9.462612694	8.897662461	10.50198374	10.89349191	9.502065212
"AK096323"	10.40465506	9.368418064	10.56913038	11.0655991	10.96254599	11.32248117
"AK096324"	4.317347488	3.962271377	5.057970069	3.511493341	4.883601267	4.768089024
"AK096342"	9.948725087	10.79588381	9.333087576	8.986223191	9.81838613	10.08601916
"AK096347"	5.940443984	5.896824017	5.910720671	5.31879043	5.625083418	5.982446045
"AK096391"	8.687039686	8.213587873	9.322448048	8.706602036	9.096716999	9.691912551
"AK096404"	4.205470714	3.804910576	4.632308936	4.853546606	4.769665966	5.143475054
"AK096413"	10.19041128	10.32542352	10.09377341	9.518624242	10.16043998	10.00680853
"AK096423"	9.550688115	9.100179258	9.531672894	9.654159825	9.338614055	9.876799319
"AK096426"	6.47137933	8.140661084	5.049870326	5.047263539	4.553759831	5.665671323
"AK096437"	8.243293489	9.388839172	7.440247948	8.480151195	8.354732036	8.668262754
"AK096456"	5.15249578	6.51008053	5.720718978	5.381092985	5.92844139	4.576002045
"AK096458"	7.473851838	6.698474095	6.441646145	7.74760223	7.866218108	7.221096957
"AK096459"	4.086919607	4.869585207	3.125452734	3.488694949	3.149421968	3.531231724
"AK096461"	3.626006848	3.808148186	3.364698488	3.647441157	3.666086208	3.566035766
"AK096474"	8.110667044	7.743150721	7.995519568	8.610672752	8.673770876	8.145863893
"AK096476"	12.20909371	12.35674986	12.55367585	12.04220906	12.94699244	12.90590502
"AK096488"	4.092334311	4.789567552	4.645453811	5.124100628	4.11854246	4.235696429
"AK096506"	7.62471505	7.313977718	7.195922357	6.48516918	6.450068045	6.977109309
"AK096512"	5.374538747	4.999837688	5.146948423	4.566784717	4.298687638	5.085581869
"AK096540"	6.110789173	5.406801947	5.588585724	7.60752414	7.564044286	7.334244677
"AK096544"	8.678359993	9.287684449	8.143597498	8.562493538	8.750515731	9.065220351
"AK096571"	7.390065749	7.169631423	7.647487208	5.437101205	7.356567293	6.937985787
"AK096581"	8.925121195	9.112907297	8.370965894	8.447278742	8.783458946	9.030120298
"AK096586"	4.536363792	4.365650549	3.050710642	4.53970476	3.201649543	4.94220482
"AK096606"	4.962146419	5.616310642	4.913411246	4.271896238	5.44005854	4.921193513
"AK096623"	8.700465034	8.18282238	8.981334948	8.014272711	8.877154354	8.902008439
"AK096636"	10.63258041	10.02372594	10.61787515	11.26769736	10.65141707	11.06022049
"AK096643"	3.603786553	3.648545974	4.501451884	3.485388183	4.275923345	3.410191834
"AK096671"	5.985302319	5.861198594	4.920660121	6.706754316	6.7930388	5.552032711
"AK096688"	5.877513597	6.96155735	4.657788611	4.413526387	4.974396233	4.994457533
"AK096690"	6.251963308	10.43169232	4.034347792	4.651459321	3.80354737	4.959612526
"AK096699"	3.62075061	1.927517246	3.541564399	3.456135889	2.857204716	2.882623487
"AK096705"	5.968337326	6.740292127	6.128747059	5.542143496	6.678049363	6.472499144
"AK096721"	6.621279734	6.85317105	6.572445577	6.516421793	6.980235564	6.951542337
"AK096734"	2.524665509	3.223453442	3.240634893	3.399280488	3.440646623	3.089752363
"AK096772"	3.590470282	3.811286058	3.42282503	4.596171862	3.851189342	3.321524084
"AK096778"	9.02682108	8.811716982	8.157312573	8.905439657	7.639582374	8.97522577
"AK096781"	9.807814869	9.851313825	10.83959709	10.37711974	10.64739034	11.09996914
"AK096803"	9.85851833	8.91521732	9.718553596	12.01851345	11.8683727	12.46634065
"AK096804"	8.226601007	9.324354515	7.992358877	8.303032727	8.275123945	8.117606222
"AK096817"	8.288961559	7.273596079	8.985287232	7.771325052	7.891241148	8.754905536
"AK096821"	2.765407444	5.502772942	2.831816452	4.319487878	2.818380218	2.964953053
"AK096833"	9.539002705	9.885732517	9.124953078	9.40626773	10.53710141	9.167149403
"AK096843"	9.414148432	9.110296419	8.608044456	9.057352789	9.422006931	8.55856995
"AK096844"	13.72895038	13.57576437	13.16838773	13.24229819	13.66429907	13.11857575
"AK096848"	9.391615011	9.228545033	10.0868566	9.561635067	10.40681863	10.58207121
"AK096849"	5.367566767	5.529161903	5.725852926	4.864780437	4.761343789	5.337450641
"AK096857"	7.68994697	7.960085942	7.734465764	7.932579736	8.552231804	7.863171567
"AK096882"	4.881488431	4.98300726	6.216848662	4.951284715	6.459515227	5.613060107
"AK096889"	9.770219042	9.527307118	8.656387321	11.91840159	10.97858942	10.71937941
"AK096914"	9.84089088	9.917446674	9.267878454	9.71042109	10.23887043	9.253190147
"AK096917"	10.35136453	10.56216886	10.8980756	10.15102022	10.23151005	10.02940623
"AK096920"	4.922549914	4.989847462	5.333752883	5.169584325	5.924738883	6.290133152
"AK096922"	12.66375559	12.40021401	12.29027763	12.32904363	12.09943704	12.14575514
"AK096925"	5.250374223	5.120791517	4.758676276	5.975843383	4.722520671	3.746817944
"AK096926"	4.080674716	3.51558631	2.808838074	3.013158503	2.994796927	3.23987153
"AK096928"	6.14351587	6.313439964	6.469788318	5.962463421	6.015707186	6.061318264
"AK096942"	4.951625093	3.648304368	4.419572599	4.104068226	5.312817624	3.982300002
"AK096956"	8.682693025	8.713276526	8.945465199	9.085888012	9.018498147	9.149795632
"AK096957"	3.587761018	3.230433605	3.549472034	4.198879135	3.60250439	3.700961214
"AK096958"	5.079941254	5.827623435	4.731720893	5.051689669	5.151595024	4.664124398
"AK096961"	5.445574428	4.109761717	4.378088463	5.203537903	4.61724558	4.579886114
"AK096966"	12.37202028	12.77943292	13.76777462	5.17037377	3.966430467	5.430686709
"AK096973"	9.762965311	9.809644992	11.75845668	9.121811151	9.475119953	9.79908763
"AK096974"	4.819606878	4.200135503	4.240924865	3.951419943	3.125998179	3.462549714
"AK096981"	3.477016697	3.539878428	4.618720257	3.643498357	4.227687174	4.313398241
"AK096990"	3.908313353	4.345140858	3.968652971	3.425553297	2.729422253	3.309612772
"AK097004"	6.247289549	6.5402195	7.216544109	5.543585585	5.618526461	5.10659958
"AK097032"	5.164645509	5.536870403	4.438811809	4.165815488	4.215686361	4.535343816
"AK097033"	2.710547483	2.753176627	2.894468565	3.905148692	3.711054322	3.061292338
"AK097034"	5.595297768	3.601363731	5.057840137	4.270110276	3.522846704	5.204578969
"AK097045"	7.673851773	7.970280212	7.098272161	7.850373766	7.825295913	7.116939632
"AK097048"	11.8908175	11.17906418	12.38669705	12.37096687	10.88999669	11.97775638
"AK097050"	3.727866012	2.834306703	3.009615906	3.225675966	3.336997417	3.5290713
"AK097091"	11.38952116	11.72471545	11.56134619	10.6697026	11.76251335	11.41442368
"AK097099"	8.171469061	8.486672144	8.827316978	8.699764337	8.847915815	8.109299958
"AK097102"	3.576038337	3.563182541	3.550272734	3.665449623	3.522846704	3.352419559
"AK097109"	3.887749456	4.626947203	4.366546033	3.485053224	5.02955448	3.357720896
"AK097125"	10.42251633	12.65636692	8.421854445	10.19002316	7.977685768	9.80754378
"AK097130"	5.850956903	5.713591348	4.898643708	5.737824644	4.9421532	5.335100893
"AK097139"	4.388389323	5.832343205	4.601464763	3.527383169	2.502788851	3.247441471
"AK097143"	11.71919671	12.00330342	12.88459019	12.47075492	12.44751509	13.26025893
"AK097144"	8.350559568	8.539146789	8.21066063	8.04977233	9.698073979	9.577593671
"AK097160"	5.43921753	4.475616714	5.434064382	4.872848455	4.638409847	6.926886593
"AK097166"	6.867517213	5.962616113	5.891560144	5.79267058	5.469058924	6.30175956
"AK097172"	4.864933923	5.594503763	4.003737146	3.522846704	4.162161688	3.760401937
"AK097178"	3.549472034	5.647078455	4.267797946	4.08841301	4.127525981	4.411826186
"AK097197"	5.795213677	5.060985522	4.869254527	4.903361297	5.210649916	3.941857519
"AK097214"	3.159596896	3.311183385	2.593019056	3.188717409	3.414149067	2.87964696
"AK097219"	5.169981105	5.187011527	6.778070557	6.961096574	5.724213687	5.492519788
"AK097222"	6.19126061	6.020333289	4.408236318	4.232683778	4.305817345	4.733723103
"AK097240"	5.868462067	5.33355254	4.606756081	4.39978633	4.778797311	4.945162879
"AK097244"	7.703569328	7.912507361	8.363993662	8.917659098	8.865442847	8.530879939
"AK097259"	7.537379166	8.924603209	6.276115098	7.633016274	5.228660947	6.379666011
"AK097266"	10.79822415	10.30405796	11.88171329	11.03144207	10.36493175	11.11163622
"AK097280"	5.358846331	5.434918405	5.452575668	5.867098314	5.810178294	6.173561216
"AK097292"	7.206195829	6.740996348	6.714163076	6.95138264	7.464138103	6.950177933
"AK097302"	13.40789878	13.37353249	12.98299627	13.31141903	13.22092599	13.16399773
"AK097310"	4.383697381	5.347768399	6.730014924	5.355012739	4.864136609	5.340491058
"AK097322"	14.87974541	15.114473	15.35382169	15.00008798	15.17035064	15.39114689
"AK097325"	5.447159286	5.768422548	4.076336757	3.655683839	3.881919075	4.621366193
"AK097327"	6.878065631	6.919862047	6.157169051	5.80330196	6.094554897	5.871777129
"AK097334"	12.08703561	11.78926762	12.17570722	12.55549579	12.35096718	12.69729961
"AK097337"	7.545863375	8.324303429	6.354013065	5.405546552	5.682873828	6.373234064
"AK097338"	6.550054126	5.130453186	6.230877389	6.851221831	6.507082629	6.801497556
"AK097339"	6.961813144	6.447921317	6.509691092	5.999438592	5.779918922	6.490651954
"AK097340"	9.734403946	7.212233721	7.106215343	9.053003782	7.465700261	5.677885921
"AK097342"	8.802340581	8.765499938	8.643000779	8.50873684	8.394059627	9.266775065
"AK097343"	12.67000915	12.71451424	12.37129596	12.5211469	12.50991039	12.47513855
"AK097351"	6.347185505	8.109450934	6.392717543	5.610212822	6.110974956	6.494141959
"AK097411"	8.22863209	9.208631624	8.54794254	8.280252977	7.729344753	9.347604982
"AK097419"	5.282439805	5.121251685	6.693294585	5.717160936	7.021263174	7.359117007
"AK097425"	6.416870135	6.446671441	7.267385978	6.192590694	6.875146042	6.707007044
"AK097430"	3.11789448	2.635661536	3.015444045	2.528421291	2.901050302	2.59280384
"AK097437"	2.793875079	3.506221086	4.224325882	3.735760441	3.074402677	4.1242785
"AK097459"	6.983165775	7.111030269	7.345582662	6.488012022	7.513494693	8.214079623
"AK097463"	2.871685968	3.517767008	4.036248356	2.828834649	3.700561787	2.947161172
"AK097468"	3.42344371	3.136519533	3.046229109	2.546462358	2.869081754	3.115998713
"AK097480"	7.720872852	6.652279971	7.530918944	7.031072027	6.289816026	7.961465322
"AK097485"	5.556484596	4.921264934	5.687391081	5.200351331	5.621940501	5.336133397
"AK097497"	4.119107129	3.670625094	4.41652226	3.970310701	3.862570412	4.273941027
"AK097501"	3.692471835	3.072551749	3.075720871	4.009284461	3.281490546	3.125750275
"AK097517"	10.76022336	10.54379967	10.23772491	11.29933196	10.00245655	11.24547653
"AK097518"	2.119488985	2.166008383	2.874914973	2.515207819	2.582796834	2.724715748
"AK097525"	5.295271193	4.886320898	5.100208173	3.61130224	4.352341868	5.293992075
"AK097538"	9.330663264	9.339807033	9.719496463	10.1677054	9.172571771	10.95105204
"AK097542"	10.18574454	10.22938039	10.75330368	10.28281565	9.667428084	9.89413323
"AK097555"	3.481143916	3.24902051	3.182565182	3.599115421	2.69131082	4.214560036
"AK097556"	2.524941266	3.197425095	3.87555401	4.720645113	2.831046237	2.917298078
"AK097570"	3.844516217	3.452529545	3.405910695	5.26545565	4.866423373	5.04697118
"AK097574"	4.893061213	5.321036956	4.857911346	3.613366629	4.863586652	5.850456907
"AK097576"	10.6905525	10.44155351	10.58498814	10.85289236	10.61973662	10.88692024
"AK097588"	11.19732735	10.58977968	10.71892916	11.71778522	11.00887208	10.78600508
"AK097598"	2.57128848	3.27063359	3.486933142	4.827407493	3.522846704	4.917403111
"AK097606"	12.77384243	12.34242368	11.99809062	12.61914157	12.03256821	12.01154292
"AK097609"	4.580887148	4.496225844	4.320592984	3.50807364	4.395823716	4.692131442
"AK097619"	2.575699579	2.514728254	2.42005116	3.401084302	2.987084339	2.778502974
"AK097636"	8.908597976	10.05501814	8.576545568	7.965935471	8.331240776	8.458944217
"AK097637"	3.844516217	3.255878353	4.112074551	3.647349051	4.348430734	4.337175869
"AK097639"	13.26683858	13.06332652	13.09793289	13.15186855	13.26765586	12.83126005
"AK097644"	4.064951812	4.748198218	4.460034801	5.377318132	3.171382989	4.029629568
"AK097656"	4.984407065	5.009544248	6.330829059	6.621483417	5.81248539	6.365809748
"AK097664"	3.741294392	3.034462249	3.070423677	4.447109682	3.196607044	3.559956729
"AK097667"	3.294400193	3.373522936	2.885086225	4.407026374	4.244506551	4.164673664
"AK097668"	6.768737472	6.658017206	6.013859728	5.497328141	6.087335539	5.382158831
"AK097719"	9.839102512	9.99017248	10.213479	9.691472225	9.839896462	9.693412556
"AK097720"	5.261624836	6.370261945	4.910986838	5.902891196	6.310171045	5.499970225
"AK097724"	4.760077202	4.96803544	5.361754325	3.769697699	3.703333302	4.011924948
"AK097725"	3.550137262	3.028604512	2.839919288	4.026773506	3.522846704	2.978213938
"AK097741"	3.023627956	3.058905231	3.194244681	3.396132082	3.214155898	2.897647034
"AK097743"	3.171687219	3.650144159	3.078251166	2.914717586	3.391479042	3.361712222
"AK097746"	4.341039291	5.109820209	4.726793079	4.735413863	3.758793516	4.010869333
"AK097760"	2.883483969	3.058905231	3.310485546	3.918138131	3.509645176	4.893760208
"AK097770"	5.466180083	4.181285461	5.027180597	6.849674066	5.424619816	6.643496914
"AK097792"	3.636311398	4.349612972	3.627723556	3.393608401	3.487203339	4.379253588
"AK097796"	10.50217832	10.99354169	10.44789839	10.66023822	10.42960153	10.38566863
"AK097804"	7.363556586	7.825287644	6.379716256	6.266194352	5.729509266	6.658450008
"AK097834"	11.33745192	11.09175166	9.85987562	10.77276323	10.22059877	10.55112991
"AK097851"	6.356624511	5.892595029	6.993908679	6.522630176	6.979954444	6.210480433
"AK097855"	2.996406825	2.501617481	2.999819652	2.923700666	3.282558418	3.171687219
"AK097861"	7.52935793	8.498683292	6.254816991	7.130994686	6.168613958	6.6986755
"AK097864"	4.62928667	4.165662761	6.127226742	4.481182674	5.895237175	4.498116806
"AK097866"	2.841711519	3.476316875	4.24251867	3.527032791	3.914593224	3.794706975
"AK097878"	4.978946075	4.821863251	5.010041298	6.12224407	4.581646505	4.892318161
"AK097908"	4.522840428	4.395097084	5.279909535	4.867511035	5.918481648	5.351366845
"AK097920"	4.238358878	3.355227746	4.222843193	4.347261702	4.09131055	4.726994655
"AK097924"	3.077379741	3.307880207	3.536090211	3.407760619	3.829951012	3.178539372
"AK097937"	3.167775388	3.625352326	3.092308937	4.240589102	3.96284512	3.901745437
"AK097965"	7.25846993	6.640061243	6.271683384	6.955689425	5.56274003	6.521130849
"AK097971"	6.024477044	6.18717785	5.489456233	6.64525925	5.789836172	6.872043188
"AK097976"	10.39685038	12.69684835	8.657999348	10.04380135	7.994443956	9.819195552
"AK097993"	2.522683526	2.363619659	3.322937628	2.422313746	4.56303607	3.030848082
"AK097999"	6.904944049	6.837970986	7.495189075	7.301725728	7.961299774	7.792479276
"AK098011"	6.950365761	6.422271692	7.082288513	5.914791721	6.849312515	6.897315463
"AK098012"	4.399847839	5.986021765	4.277084641	5.352214729	4.712579274	6.234825094
"AK098050"	8.305466711	8.262113643	8.280897406	9.133094935	8.952277647	8.676672559
"AK098052"	4.455517923	4.608939316	5.044647662	3.741315967	3.306772606	4.588240904
"AK098062"	3.838659367	3.06994271	3.687262293	3.289996722	2.186183586	2.77201231
"AK098076"	3.151826352	5.155101558	3.028692907	3.122954274	3.378941593	3.609731327
"AK098122"	6.199358255	9.251641702	6.050902149	5.010784314	5.581974834	6.054805074
"AK098126"	4.693882773	3.24902051	3.116797234	4.225984379	3.267296078	3.475850139
"AK098147"	4.106750315	2.964934576	3.67374862	3.217587468	4.527846039	5.002184929
"AK098160"	7.153553045	6.864421415	7.395990756	8.517514679	8.21748714	9.260196712
"AK098175"	6.913335844	6.982007872	7.652300051	6.904770682	7.639767575	7.653232029
"AK098215"	12.0728099	12.28025608	12.26278052	11.6491959	12.16976795	12.04177854
"AK098217"	5.584649883	4.649437267	5.368534398	5.114591908	5.533376459	8.532138872
"AK098235"	9.493231814	9.317925154	10.10198945	9.318963469	9.989554727	10.41903751
"AK098257"	5.386428154	4.81093146	4.978808828	4.792308773	3.75527217	3.935384311
"AK098265"	6.707465432	6.378600055	6.484012422	7.571257379	6.896199179	7.584265781
"AK098270"	4.772075672	4.556276125	4.953018404	5.355823254	4.435821918	5.868462067
"AK098283"	4.342540523	4.331325435	3.681303077	4.717270629	4.786690448	6.463025679
"AK098285"	4.544936622	4.3950148	4.59126651	4.360315109	4.192028419	4.712936881
"AK098307"	3.911624478	4.092689496	4.308710351	4.444534558	4.92224543	4.297653651
"AK098315"	12.79899994	13.12189997	12.42747861	13.0154748	11.26417515	12.58115277
"AK098318"	8.607439437	8.40152253	8.324923535	9.205713355	9.307684435	8.964005789
"AK098343"	4.795231863	4.850654426	4.845715846	4.332736572	3.858508229	4.287265421
"AK098352"	8.379471944	7.998719604	8.144784155	9.68398991	9.989668252	8.647398703
"AK098354"	10.22383062	9.875023445	9.394204358	10.4126305	10.03524944	9.905130185
"AK098358"	4.907400258	5.025400941	5.015042552	3.774143962	4.769792893	4.644998352
"AK098362"	10.00074905	10.34725539	10.1218452	9.039310877	9.460730279	9.34506233
"AK098368"	10.62410519	10.72578239	10.48805512	10.79429458	11.35683603	10.9526916
"AK098371"	2.517855175	4.901909518	2.779112606	2.193487907	3.117096566	2.960882345
"AK098413"	5.478962101	4.855526326	5.352073449	4.621741277	4.735673804	4.339386841
"AK098414"	4.10818988	4.306794474	3.972481288	5.318974763	4.699657121	4.574719155
"AK098419"	5.44705677	5.704304843	4.603661948	4.744473287	5.241237664	4.622467724
"AK098421"	2.721678885	2.958657108	2.862748926	2.563865878	3.609234893	2.3822799
"AK098423"	12.27351834	12.52088068	12.10670275	12.26509466	12.03510236	12.14119835
"AK098502"	8.216769135	7.999609405	7.669724126	7.66410377	8.007466878	7.870361637
"AK098529"	7.014920967	6.971189447	6.150405326	5.588432814	5.165787355	5.403908475
"AK098536"	8.24209513	7.783649813	7.00913327	6.61867181	5.767050901	5.131745861
"AK098541"	9.437418144	8.607784876	8.562134791	9.313799547	9.216607401	8.834504865
"AK098544"	14.01701348	13.87192634	13.67321375	14.54077536	13.78940026	13.65626453
"AK098547"	12.77557497	13.00110845	12.30786001	12.7174045	12.66239863	12.21331113
"AK098551"	3.050501697	3.023769875	2.644733082	4.102154192	2.519692859	2.791293149
"AK098560"	4.307501387	3.948030758	3.828530037	7.014759209	5.583112863	5.744209543
"AK098569"	7.885403534	7.589585236	7.728431432	8.1141218	8.472688809	8.262795346
"AK098627"	4.227009379	4.146769252	6.647704491	4.117337649	3.196607044	4.216516949
"AK098633"	5.818776441	6.471930407	4.555153541	7.095497243	4.969970101	6.953021898
"AK098637"	4.132996265	3.524665509	3.276392442	3.835408734	4.649207308	4.4424592
"AK098644"	5.238676055	4.777388152	5.507785128	5.346570465	5.779015398	6.43569526
"AK098645"	12.79374838	12.54170549	12.27466532	12.60462777	12.27635403	12.28555795
"AK098651"	9.405064645	9.136355981	8.868781511	9.109323468	9.317219488	8.801839933
"AK098652"	6.592101178	6.408930898	8.454210446	6.81442481	7.001292211	5.929693963
"AK098668"	7.810518938	7.072765027	4.803976093	5.515416002	3.87503297	3.964583463
"AK098692"	9.196595488	9.191165346	9.318675889	9.363048613	9.655398701	9.213845674
"AK098693"	3.85715494	3.483403059	3.607259287	5.326461846	3.680661921	4.673669483
"AK098695"	7.857354033	7.84340856	7.771097875	7.41368039	7.533297023	7.890801729
"AK098702"	2.715717689	2.849619026	2.776714635	2.244460884	3.39318278	2.616639997
"AK098727"	4.795408515	5.624159397	7.095333722	5.10798073	5.380147599	6.127686926
"AK098728"	5.452631673	6.234462999	4.207892852	7.289553238	5.834771883	7.420078116
"AK098729"	4.543075139	4.548769516	6.210256372	6.344642113	4.550482075	5.849764127
"AK098731"	4.513825483	4.645182859	4.124559742	3.472175804	4.05156352	5.395899101
"AK098736"	7.350139181	7.366153453	5.769983263	6.736749625	6.461389404	5.712375673
"AK098748"	3.776988289	4.042591811	3.899407681	4.711428828	3.638189712	3.945139463
"AK098749"	3.269990634	3.310863584	3.164947141	3.396954068	2.845911507	3.699529423
"AK098755"	4.162177804	3.585575516	4.059156236	4.726945626	4.254352163	5.23281039
"AK098761"	4.358255587	4.732535135	5.30783286	4.794317084	4.416697897	5.49390027
"AK098768"	6.89671021	6.964839876	7.832676125	6.956980119	8.169032058	6.292893995
"AK098770"	13.58103271	13.65144934	13.5949635	13.76424467	13.52404261	13.29885456
"AK098781"	9.147609942	9.536723372	10.26274168	9.566309057	9.853552064	10.5453631
"AK098811"	5.9185055	6.085471397	4.047154457	4.397563405	5.282565831	4.341010816
"AK098841"	4.233811384	3.875632641	4.17635469	4.850079296	4.093991095	5.350659895
"AK122595"	3.494005914	6.333056931	3.308579308	3.094100916	3.885613408	3.144601146
"AK122603"	3.992496541	4.580157547	3.845229088	3.091530593	3.286851584	4.55307169
"AK122605"	7.47827455	6.896919657	6.001491516	5.952354536	5.789426702	4.75472185
"AK122608"	4.051450412	4.954708144	4.055213011	6.298385219	5.957517664	5.700181675
"AK122616"	6.55045283	4.448749011	6.375378338	7.484058355	5.344565778	5.92423531
"AK122624"	4.351536462	4.080555341	4.373251468	3.845911507	4.408535249	4.398658196
"AK122638"	10.70158527	10.57450583	10.58262355	10.89590809	10.70225408	10.84271136
"AK122643"	10.54911225	10.33461297	10.64295783	11.57164733	11.84244122	11.77797472
"AK122666"	3.094793444	3.557226264	3.317969685	3.481143916	2.659353759	3.556024693
"AK122668"	2.819300311	3.375192384	2.88594524	4.250870645	3.071934245	3.06954751
"AK122677"	5.525188775	5.065468914	4.789056254	5.692842828	6.14422384	4.994032048
"AK122734"	8.343070206	8.400032778	7.298786598	7.942168452	7.626614352	6.6095245
"AK122760"	4.642175915	4.613678979	5.355876098	4.582694485	5.175863878	4.421391632
"AK122768"	8.110174249	8.696400766	8.362438766	7.924987635	8.700149069	8.708569384
"AK122798"	3.631942409	3.893255412	4.413959584	3.339921245	4.788998852	4.007446695
"AK122831"	9.858185881	8.496885327	7.443745047	5.91825026	6.943486531	6.081548414
"AK122882"	10.11239819	9.703156777	9.821061067	9.793154907	9.538499364	9.163704515
"AK122891"	10.86808389	11.25787007	11.40789713	12.15768669	11.57047773	11.83083881
"AK122948"	7.567657241	7.355809162	8.602626497	8.044837243	8.767016792	9.371163287
"AK122968"	8.467639783	8.017536136	8.306003798	6.635940084	7.412956772	7.719248481
"AK122979"	4.529577354	4.741294392	3.524903666	3.907582923	2.964657388	3.733918292
"AK123016"	2.662615686	2.839657315	3.27609462	2.728834779	2.904272134	2.412212463
"AK123029"	10.41131162	8.736545348	9.069920966	9.659000107	10.21165338	9.720846011
"AK123039"	8.983061431	9.698746853	10.16756354	8.942597487	8.103139859	8.317947985
"AK123044"	8.907937372	9.341541061	9.230422797	9.319708019	9.697127083	9.575527902
"AK123046"	7.965743312	8.210379123	7.88326523	8.247830223	8.386107789	8.210822788
"AK123049"	4.817577213	4.23637781	5.567989529	4.274418224	6.179347822	5.183756449
"AK123052"	4.660472313	4.828722966	5.630687948	4.347261702	5.766406995	4.980381816
"AK123061"	3.992424028	3.416137135	4.254926562	4.539227066	4.739556511	5.091111636
"AK123074"	5.539664441	5.523609	5.673669483	5.735359702	5.307592458	4.993805675
"AK123108"	9.901509841	10.23329935	10.34154551	10.81180423	11.58386555	11.01037005
"AK123115"	11.61138635	11.08842533	10.52929565	11.50345831	10.78724569	11.31615745
"AK123118"	3.842083782	3.204578969	4.175851905	2.697240048	2.911135486	2.569904204
"AK123130"	3.599448725	3.797189412	4.178109076	3.177917792	5.008464479	4.660112873
"AK123156"	2.892391026	3.943433784	3.089684577	3.143621985	3.223623339	2.749620076
"AK123164"	5.258183463	7.073553559	6.474998928	8.348992329	8.924191061	10.548571
"AK123176"	4.389842109	4.615969444	4.720814724	4.197456549	4.405645254	4.274992144
"AK123186"	7.15376785	5.990414883	8.171291408	6.961296879	7.224404993	7.817137161
"AK123188"	3.631942409	4.854319868	3.991335899	4.41100585	3.891496958	5.643945634
"AK123190"	10.30468922	10.01208688	9.571088017	11.09517909	10.4760262	10.22114458
"AK123191"	7.195725548	7.043532617	7.427406716	6.674904081	7.321362628	7.034506268
"AK123204"	3.957385328	4.759528713	4.692700579	4.775951286	5.500206117	4.798537899
"AK123224"	5.499163435	5.603661948	4.458322941	2.617016311	3.640713465	3.441071753
"AK123230"	4.049926943	4.161210505	4.886355044	4.063149128	5.203800197	4.620815112
"AK123231"	12.17551128	12.20464205	13.08545043	12.66741999	12.31816133	12.91516095
"AK123235"	3.072037181	2.735608823	2.910310535	2.835479478	2.591224614	2.900374155
"AK123255"	3.20565838	3.051267681	3.438119824	3.511341526	4.938356372	3.643694599
"AK123256"	3.44888774	3.751474433	3.79819571	3.834751661	3.688683927	3.506817716
"AK123267"	11.16284345	10.36241531	10.94387167	11.49099213	11.47137466	11.64990861
"AK123276"	3.427646396	4.716886666	4.702070152	4.268052559	4.723214502	4.937189002
"AK123288"	10.49210304	10.13927647	10.61633766	10.73799706	11.36803958	11.40693993
"AK123294"	6.678801521	6.825729669	7.138909671	6.787338427	7.046864258	6.844591537
"AK123302"	4.922806773	4.479431065	4.996497216	4.096042531	4.430880697	3.566230653
"AK123305"	4.342419629	4.171807292	3.624030689	3.845399723	4.660729002	3.760859637
"AK123308"	6.232371038	6.332758051	5.257712177	6.552944163	5.832277371	6.222833535
"AK123323"	3.432959407	3.066037511	2.992750306	4.30296238	4.063131867	5.071028953
"AK123329"	5.218459586	4.392296813	4.587928996	5.045853563	4.974634849	5.649986144
"AK123336"	3.522633314	4.239611894	4.203976338	3.033634434	3.659604939	3.3916715
"AK123337"	7.064519675	6.329773022	6.736959282	6.310796344	6.291194648	6.15890047
"AK123339"	3.413255573	3.705137467	4.006145397	3.621524444	3.227710275	3.195757039
"AK123346"	11.80783298	12.10722577	11.50492522	11.88360703	12.33207457	11.8650295
"AK123349"	3.538364334	3.399649634	2.913741532	6.071977136	2.678973308	3.60345425
"AK123350"	12.03914148	10.65077712	11.88307285	13.24646184	11.06391631	11.48114104
"AK123353"	3.816241292	3.34242674	4.684493365	4.726994655	4.885022755	4.931579058
"AK123354"	4.044577723	3.819320751	4.562743082	3.260658014	3.569539699	4.281104732
"AK123356"	2.751313745	3.153302737	4.77069164	2.947198584	2.678071905	3.116930278
"AK123357"	7.701570542	6.805916663	7.06457572	8.312739586	8.499018691	7.431398984
"AK123361"	12.56960632	12.3608204	12.56986137	12.52113443	12.43996289	12.55697421
"AK123368"	3.035447961	4.271941046	2.681629169	5.543585585	3.533152159	3.794706975
"AK123371"	3.860843644	3.824930745	4.536289184	3.462903022	4.618455983	4.600567112
"AK123377"	11.15965807	11.2036441	10.3967529	10.80015847	10.97917458	10.53932624
"AK123378"	5.61427108	5.31519667	5.848958383	6.171873327	5.721307031	5.252646512
"AK123382"	9.704725191	9.597139125	9.49300559	9.008856885	7.357449957	8.739821106
"AK123383"	7.339327154	6.601767818	6.827685671	6.841869994	7.274122791	7.245907276
"AK123386"	8.699932258	8.33675067	8.14912927	8.337149102	8.101806581	7.701847739
"AK123400"	4.070870146	3.129365454	3.640516817	3.333108825	3.166233395	3.535343816
"AK123409"	6.729229175	6.010397187	6.884606468	4.757940645	5.4496274	4.1568577
"AK123419"	5.401961479	4.808616728	4.919506941	5.414839115	4.568822573	5.183311824
"AK123428"	5.12371999	3.88542794	4.04442035	3.251855404	4.082540805	3.406754337
"AK123433"	6.758143248	6.840765337	7.556056124	8.667362439	7.601296868	6.486775503
"AK123450"	4.815595922	4.203201156	3.199358255	4.165341178	7.159093282	7.654759887
"AK123465"	8.40371892	8.158722777	7.914832971	7.763386343	7.64874153	7.566740582
"AK123473"	7.885646961	7.795755261	7.855484591	7.447503985	7.099442496	6.990963934
"AK123477"	14.50360103	14.17094914	14.03832429	14.16644335	13.818949	14.08890756
"AK123479"	11.90214863	12.8235532	11.44886173	11.54221485	12.21671222	11.0530907
"AK123491"	7.829853999	6.74478272	6.821756128	8.302785128	7.088810495	8.512339889
"AK123492"	6.360453828	6.224422359	5.961715924	5.501286269	5.673858838	5.613060107
"AK123497"	11.1754578	10.92518686	10.98340423	11.35223697	10.80814513	11.54818324
"AK123502"	8.125600479	7.906153431	7.768924013	8.001918748	7.215730037	7.794152648
"AK123509"	6.858562931	7.012774247	6.092148227	6.315292692	6.039212984	6.45966112
"AK123513"	11.94335876	12.29447664	11.79569906	11.91900046	11.72495269	11.85638409
"AK123515"	7.635627439	7.090364406	8.291225044	7.613905096	7.909843893	7.780911753
"AK123536"	8.879974348	8.757359338	9.491157429	9.590155674	9.537053345	10.12051369
"AK123537"	4.674906905	6.964547654	5.067186944	5.897148439	5.566227608	5.764136458
"AK123548"	5.770757702	5.451972654	5.185343275	5.033911893	5.84212905	4.513958093
"AK123553"	8.975731917	8.292878815	10.1966143	8.88033044	9.087844681	9.402300516
"AK123561"	11.45834817	11.17313687	11.4569576	12.01919981	11.86525136	11.43824409
"AK123565"	4.207291603	3.899736355	4.496308945	4.469130577	4.046630748	4.807895831
"AK123599"	7.242874938	6.710135545	6.469788318	7.220776858	7.747249757	7.431551926
"AK123605"	8.189380813	8.488376424	8.949264402	8.07631698	8.276659965	8.87863186
"AK123611"	3.358621314	4.151022629	4.794426264	3.711671103	6.507058837	6.302838123
"AK123615"	8.765665684	8.843496501	8.225624396	8.793103197	8.766836629	8.631935136
"AK123617"	6.982712992	7.137134606	7.723417261	7.503133237	6.458546057	7.552136489
"AK123625"	10.12122539	9.621629751	10.79061795	10.44529187	10.45775751	10.29082086
"AK123641"	11.8421261	11.80618556	11.54623618	11.98296132	11.84001732	11.60557498
"AK123658"	5.993764924	5.068524642	5.686920668	5.176737647	5.153756705	5.307122467
"AK123661"	6.147117394	7.019487318	4.951177456	6.084948665	5.078699488	4.821863251
"AK123693"	11.70606669	10.9628981	10.68323493	12.07904941	12.39352877	12.08121844
"AK123697"	6.133799818	5.067548374	5.705319971	4.943400963	4.239336935	5.035742663
"AK123701"	6.155303988	6.374761295	5.511616678	6.526305171	6.928983753	6.510235643
"AK123704"	5.508964176	5.178152908	5.728965349	6.10317029	5.796551034	6.067126696
"AK123755"	5.623919523	5.106679137	5.059424503	6.713420885	4.874428132	4.370631616
"AK123773"	5.847205211	6.117246208	5.781726898	6.082968643	5.017570097	5.689293569
"AK123791"	3.148234545	2.869081754	3.167165213	4.203451766	4.991372184	3.45677987
"AK123794"	4.802761909	3.301441321	4.275550936	5.210361588	4.858219766	5.322984482
"AK123797"	5.874349435	5.506586075	6.067686037	5.327417911	6.243210169	5.90583945
"AK123802"	10.67021913	10.51859966	10.6617699	11.40606716	11.3341275	12.04798256
"AK123817"	3.724639359	3.989329779	5.099370956	2.987157121	5.35311153	4.643452179
"AK123839"	6.351174236	7.220972214	6.704127745	7.321082067	7.246960964	7.673467383
"AK123843"	3.147436959	2.883542619	3.181261604	3.096548609	2.741553276	2.907352184
"AK123848"	5.143826032	5.135013547	6.204461593	5.589550782	5.614076686	6.720758645
"AK123852"	3.948619535	3.780698545	4.527989873	4.05469222	4.50091675	3.319068727
"AK123855"	5.604596222	6.038315454	6.730346497	7.048343006	5.3104092	4.839032419
"AK123881"	3.421142493	2.857881495	3.347495584	3.167759334	2.975428422	2.880998908
"AK123887"	5.319397554	4.767501199	5.009942797	3.34020618	5.591080962	4.556686907
"AK123892"	6.390373628	5.983036912	5.640224688	6.351137124	5.17015341	5.683808722
"AK123893"	8.714454006	9.321285276	8.905592789	8.679466728	9.437196314	9.012145144
"AK123894"	10.41045718	10.72938622	10.16764883	10.94840337	10.47850744	11.5388252
"AK123899"	3.314464516	3.654916664	4.099572943	4.074539688	3.781632488	4.388761266
"AK123901"	4.414927039	5.088972638	3.515321377	4.003863049	2.929923523	3.790355014
"AK123920"	5.563145925	5.506586075	5.445438692	5.780559452	6.131219051	6.12700382
"AK123924"	11.32398028	11.37704917	10.66070859	11.09138957	11.27242608	11.01801152
"AK123925"	3.134368817	3.356312866	3.067604301	3.659148216	3.54135376	5.267404706
"AK123935"	2.880136942	2.034779158	2.839092904	3.429455284	3.166490508	2.99470643
"AK123945"	2.389731996	2.594070757	2.140582357	3.234271378	3.727136286	2.942964837
"AK123948"	12.3037711	11.50673933	12.16797893	13.19375652	12.58915763	13.39088801
"AK123968"	8.491089468	8.579578051	8.493003988	8.488997744	9.459394321	8.854067044
"AK123974"	10.10567926	10.62308038	9.927569838	10.07059742	9.592919672	9.708393843
"AK123978"	3.358621314	3.954922129	3.527070336	3.919359153	3.044219237	4.10608026
"AK123991"	4.94074935	5.113862993	4.721503907	3.71338789	5.431134848	3.842284965
"AK123993"	5.167843615	3.808364455	3.431141535	4.948783042	4.1985413	4.145522581
"AK124000"	9.49152184	9.189976479	9.992926727	9.44753188	9.771218402	10.25817156
"AK124002"	6.244074553	6.253057036	5.537671914	6.826173465	5.070651222	6.583552178
"AK124005"	7.64169558	7.668503524	7.903338399	7.029225376	7.899018492	6.677830966
"AK124010"	12.94053417	12.88742741	13.04850893	12.61136724	12.48258539	12.95831282
"AK124011"	8.115717358	7.996411345	7.524978081	7.328800569	6.300090769	7.398263996
"AK124013"	7.448264182	6.520607681	6.029737774	6.332740152	6.064522909	6.235091338
"AK124025"	8.55288539	7.91908499	7.786666273	7.797856033	7.581773026	7.579303868
"AK124028"	3.76463278	3.770067863	3.676831556	3.149113007	3.480963031	3.53612752
"AK124030"	7.353985727	7.668543234	6.885840331	6.372060582	6.696719987	6.692520656
"AK124031"	7.901024952	8.544937008	7.930577095	7.831592904	6.3934162	6.500599717
"AK124035"	12.16020744	11.35234005	12.17419354	11.53431028	11.80857442	11.7564871
"AK124043"	6.440113371	6.822356681	4.313499825	7.250575086	5.481082547	5.356728378
"AK124047"	7.207021155	7.337399795	6.253620606	5.859626718	6.978234534	6.032874453
"AK124057"	13.77223089	13.30385392	14.23612913	14.02890746	13.5338196	14.05025223
"AK124059"	4.727768011	3.663868313	4.028348134	3.428758796	4.274261661	3.840855956
"AK124061"	8.083017591	8.176837858	8.680034903	8.054007311	7.445488353	8.455371199
"AK124069"	6.76014109	6.188614559	5.301547409	5.47296859	5.70356033	5.150559677
"AK124073"	8.773947219	8.193282879	8.614695859	8.938363136	8.675830042	8.646304889
"AK124108"	4.859214221	4.66971279	5.164697796	4.53267229	5.318291531	4.537631539
"AK124119"	4.146231604	3.995574967	3.98778471	3.890777414	4.755662075	4.899369008
"AK124120"	2.234807853	2.688918865	3.201539769	3.980902719	2.685065523	3.855112655
"AK124125"	5.019257119	3.65145358	4.385624304	4.048628548	5.191637658	4.793828271
"AK124126"	4.293105583	3.928465078	4.194630798	4.208712332	3.586416485	5.481008255
"AK124132"	5.556996449	4.99293154	5.438848395	4.877945428	4.85431488	4.960159519
"AK124141"	5.28793396	4.893740796	3.466587969	4.639046894	4.955898617	4.629240034
"AK124147"	6.359262871	7.041495984	7.284914765	6.726542431	7.676866103	7.175808003
"AK124154"	8.263364047	8.139470518	6.822995212	7.651665244	7.380538122	7.173172417
"AK124155"	6.983857792	6.26373492	6.93402695	7.817137161	7.263145234	8.210601703
"AK124161"	6.558719171	7.272935786	6.610821108	5.747983476	6.516703857	6.31569483
"AK124166"	5.949553609	5.869422344	5.804649911	6.154645988	5.50159519	6.289928503
"AK124170"	4.057077636	3.604759287	2.669616426	2.775429871	3.087734382	4.581899536
"AK124171"	8.242368611	8.602115731	8.105121226	8.045593134	7.851383013	7.932645281
"AK124174"	6.114360778	5.749483317	5.13938354	6.869759154	5.137905127	6.421888099
"AK124181"	10.90875993	11.57057654	9.518554416	10.26410159	9.478301451	8.959704382
"AK124182"	6.695508102	7.109379366	6.095656526	6.328617488	6.248396313	6.562727821
"AK124189"	2.743622676	3.388037957	3.692985063	2.962715585	3.694155878	4.024949036
"AK124190"	11.52922102	11.97390985	12.26938763	12.13124198	12.67441852	12.34054917
"AK124194"	5.881816319	5.676744128	6.678801521	5.24218709	6.839309624	6.279710858
"AK124197"	8.358092474	8.511864903	9.10753854	8.57322189	8.471632542	9.062941437
"AK124198"	6.769134338	6.631994776	7.147938554	8.598282568	7.672013691	7.888578273
"AK124200"	10.58985382	10.44317242	11.56840844	11.38551446	11.83026705	11.48210353
"AK124203"	5.825859388	5.467126202	4.386755775	3.57992834	3.625913363	4.600567112
"AK124207"	5.269149126	4.854649002	3.9814143	4.232177219	5.312715992	4.170790359
"AK124214"	4.285520589	4.692750786	4.903539655	4.871582481	5.499632257	5.175053473
"AK124216"	7.428282278	7.894640143	6.220604691	6.738624641	5.078293869	5.757663354
"AK124217"	4.33240003	4.237341913	4.374253557	4.568713149	5.825861932	5.978513702
"AK124222"	6.067419302	7.358866545	5.127893239	5.438063253	5.063606481	6.430124667
"AK124224"	4.356784709	5.288587426	3.789750114	4.192146811	3.712089483	3.244202073
"AK124238"	2.901938471	4.054240716	3.381615625	3.885027637	3.433720629	3.470458774
"AK124249"	3.186199437	4.487981483	3.57902322	5.206186059	4.619929424	3.9311157
"AK124259"	8.154241928	7.987078084	7.461530197	8.119813173	7.868658371	8.437286424
"AK124265"	8.783215006	8.9735909	9.631485392	11.10795413	9.62469111	11.18032679
"AK124266"	5.231801023	5.021959362	4.823769737	4.888470511	4.967422256	5.467850054
"AK124269"	12.45864638	10.85552018	12.18565411	13.13656359	12.39426576	12.65433484
"AK124283"	7.377543722	6.751933635	6.519351617	6.714116356	6.994515236	5.95157847
"AK124284"	11.8123967	11.64127994	11.6715385	10.93048477	11.48586729	10.25497946
"AK124286"	3.032347738	3.442372938	3.44903306	2.890096434	3.964888381	3.864958677
"AK124300"	5.527989873	4.941444403	5.273918654	4.594948579	6.159039782	5.188068541
"AK124310"	6.119345801	6.576363409	5.544265899	6.075442781	5.765757498	5.945031746
"AK124314"	5.720054053	4.740112645	5.832877359	5.235531777	6.198529513	6.46109959
"AK124321"	9.410509228	9.659424229	11.76703476	12.68600524	8.056207958	9.22649408
"AK124359"	5.248606939	5.932923374	5.592483947	5.953332762	5.962710958	5.931004566
"AK124361"	4.594405228	4.3357262	4.497669842	4.50569407	4.873070009	5.259543673
"AK124363"	7.879246888	8.351031529	6.701865062	7.041374417	5.847794013	6.624386071
"AK124375"	6.431121473	5.7875056	5.32154573	4.993434345	4.938356372	5.520796232
"AK124395"	2.799874769	3.526244129	2.897840617	3.353393871	3.469703675	2.695615279
"AK124397"	6.391087173	5.438465858	3.561692721	4.172487516	4.59527091	3.743945752
"AK124418"	6.146211235	5.892352165	4.89062179	5.782804308	4.575633028	5.810545929
"AK124421"	1.813811968	2.91913029	2.260356926	2.397474417	2.087089389	2.82897678
"AK124439"	2.403049529	2.926739559	3.937024176	4.096110018	4.120476362	4.411114351
"AK124447"	7.118590216	6.321993015	4.874305166	6.100220791	5.297374861	4.077311371
"AK124469"	1.953861194	2.637540695	3.220809741	2.350864946	2.708893509	2.334911461
"AK124476"	3.939489888	4.462726379	4.314942995	4.413763308	4.093044594	3.759187799
"AK124483"	4.086919607	3.88426578	4.14303417	3.638224472	4.195717675	4.287161973
"AK124497"	9.100894623	9.120186287	8.794703077	10.03331645	9.587587019	10.35542279
"AK124500"	5.341637125	5.878713082	4.664687625	7.233658979	5.618500032	8.496453961
"AK124507"	6.330915086	4.584956489	5.258748803	4.997924634	5.151595024	4.727768011
"AK124509"	5.210318723	3.985445782	3.957106686	4.906063213	3.885408416	4.43901801
"AK124510"	5.422939371	5.60919056	4.974689909	5.096379936	5.045954009	5.057666877
"AK124516"	10.31154489	10.63736508	10.69461027	10.30936585	10.72531666	11.07113799
"AK124520"	5.094506339	5.144597067	5.166715445	5.465785139	5.142102972	5.681606683
"AK124528"	11.06907807	10.7605385	11.1455406	11.25008478	10.6026958	10.96259045
"AK124533"	4.30726093	4.6386647	3.436228481	3.906265292	3.627571821	3.501872207
"AK124536"	4.88265283	5.048310307	5.267985166	4.314377503	3.672131115	3.667040559
"AK124538"	3.685547754	4.359647668	3.871863357	4.268479309	4.432765699	4.482222291
"AK124544"	2.863026569	3.161887682	3.892293871	3.137896932	3.378997064	3.443898343
"AK124550"	5.445955086	5.546057917	5.101935763	3.687542253	4.634378358	6.039324862
"AK124551"	6.466945183	5.994369278	6.211047248	6.138820611	7.54821003	6.825554147
"AK124556"	5.075455617	5.369197742	4.489266752	5.669389662	5.768435782	6.420841111
"AK124560"	2.95486631	2.096464275	3.177726483	2.895128091	2.977811104	3.59485903
"AK124561"	3.968072315	2.69588249	2.871429701	3.893585491	4.910051442	3.913224529
"AK124563"	2.4760187	2.592181927	2.787599627	3.228187614	3.947656807	3.581170447
"AK124565"	11.03065734	12.33257846	10.44490048	9.554335207	9.656503521	10.4408756
"AK124574"	13.10925289	13.22324659	12.93553045	12.93135292	13.00889809	12.83160656
"AK124578"	3.711461867	3.399649634	4.271761808	3.749480635	4.835671479	4.653581724
"AK124580"	5.478208204	4.255629135	3.708165159	3.13315249	3.414987906	3.887749456
"AK124589"	6.194579584	6.006030917	5.471525654	6.161065354	6.9855084	3.550851425
"AK124599"	10.27536609	10.17172387	10.30175602	10.0986047	10.6162679	10.30716232
"AK124606"	6.801555757	6.357974195	5.897417121	5.070762835	5.883581718	5.663014367
"AK124611"	4.765476401	4.139813265	5.249619789	4.159144762	5.112508317	4.320910636
"AK124622"	2.538687143	3.314130936	3.306437243	3.609258537	2.892391026	3.334396652
"AK124630"	6.660329689	6.788730076	6.552994868	6.072453138	6.101799229	6.897625254
"AK124631"	3.524665509	3.233274539	3.053076572	4.563011656	2.914813243	3.613307688
"AK124633"	5.346410901	5.178152908	4.900919927	4.872848455	5.467074019	5.052281113
"AK124642"	5.003282902	4.625936734	4.6427882	6.131883706	5.18859478	5.876502213
"AK124652"	13.84109475	13.79201914	14.29861583	13.7286291	13.90049332	14.30871243
"AK124658"	9.1549196	8.929477386	9.596305316	10.06107749	9.904618366	10.46859869
"AK124659"	7.733554324	8.355259906	9.965446222	7.456144927	8.357361979	8.266120311
"AK124667"	7.381981533	6.564743979	6.237821811	7.463057568	5.272138929	5.534173686
"AK124676"	6.319010904	6.389898882	6.818214028	5.727890512	6.693174688	6.556575026
"AK124690"	2.844325389	4.022989148	3.567119488	2.897104864	2.749019311	2.652279971
"AK124695"	2.9826012	3.408317851	4.418736422	2.821138737	4.629997675	4.503100631
"AK124700"	3.677248883	2.999296515	4.294686909	3.323514187	4.014391003	3.475007038
"AK124707"	4.26976628	4.903231131	4.285616758	4.076063062	3.904204684	5.134372924
"AK124722"	2.853616466	3.491853096	2.970264679	3.311357792	2.824604943	2.886628181
"AK124751"	12.28655409	11.70189776	11.76524055	13.09120772	13.26629327	13.10908653
"AK124758"	3.031995018	4.102397785	3.862381958	3.793146776	3.452410935	4.349351122
"AK124759"	10.08488451	10.56264903	9.794306848	10.12445299	9.953045186	9.906582036
"AK124766"	3.757044588	3.931805955	3.97507068	4.937942252	4.618455983	4.516992166
"AK124767"	3.954829096	4.109134859	4.319625159	5.765447227	4.350652823	4.261448072
"AK124777"	5.458401691	5.096004567	6.273424506	4.736886244	5.765423358	5.700273244
"AK124779"	3.760007987	4.068111852	5.761628351	5.27224346	5.88609649	5.380629027
"AK124781"	6.448765527	6.729772992	8.471257788	8.536698704	10.05561771	10.62376217
"AK124783"	4.339386841	4.444017655	5.217684396	3.866947531	3.985691684	4.165968199
"AK124788"	7.594442553	7.151019584	6.212971977	6.487831997	6.539960603	6.463952623
"AK124794"	6.301152285	6.532586582	5.942188396	5.175305026	6.2209374	4.747360544
"AK124806"	8.023908454	7.329577507	7.689831685	8.463186343	7.867971191	7.583496519
"AK124809"	6.212841667	5.702707405	6.55389957	5.525395522	6.713680695	6.142505339
"AK124820"	6.139745745	5.78704844	4.829966229	4.633588143	4.155571151	4.138224691
"AK124835"	3.990628175	3.36441835	2.970872056	3.474072566	2.421155961	2.936553141
"AK124840"	6.12567383	5.609716554	6.095158576	5.82494347	6.410514104	6.51005837
"AK124853"	6.763568265	7.05089562	7.040436586	7.284127275	8.287459366	8.800880491
"AK124859"	5.260021891	5.145225014	4.309292623	5.383894336	4.466313882	4.542022741
"AK124862"	4.228649404	4.010869333	2.714157579	3.322000228	3.546116584	4.682966502
"AK124863"	3.184312037	3.393841752	2.643302088	3.835156049	3.250567506	2.837438715
"AK124867"	13.48180345	13.17961569	13.3317014	13.50615063	13.54277001	13.0240585
"AK124869"	6.84899843	8.566720417	4.536351358	6.098724831	4.986643022	3.222742748
"AK124874"	6.430296983	6.912762421	6.319840087	5.62750762	6.683923787	6.218147622
"AK124876"	10.30596289	9.868211402	10.01304904	9.605451923	9.895128091	9.748644879
"AK124881"	8.403683562	8.074335772	8.840119199	8.641070543	9.623090076	9.869315456
"AK124883"	6.530228403	5.688166368	5.401893235	5.126555808	5.715399212	5.633962968
"AK124887"	4.064598353	3.404603438	3.171543118	3.388409989	3.610818156	3.425700987
"AK124891"	3.481376448	3.539878428	3.255878353	3.50807364	3.862570412	4.080197155
"AK124893"	3.08452354	3.551639057	3.057224969	4.489029064	3.575687479	3.86234228
"AK124894"	3.287368862	3.00798482	2.573204845	2.945776232	3.517767008	2.989447864
"AK124895"	6.782111031	6.582942817	6.236356761	6.770629539	6.752189278	5.80704574
"AK124901"	5.115062383	3.588288884	5.244913691	4.660358215	5.128074769	4.495253845
"AK124903"	5.243859458	5.166872077	7.515731372	6.474285146	8.201789687	8.315506002
"AK124906"	3.409838951	4.790480134	3.433079627	4.813560602	3.528033646	3.715157562
"AK124908"	5.650368223	4.296215102	4.806396242	4.978062888	5.809316683	4.601856939
"AK124920"	5.344516069	8.761328163	5.54102535	7.149843635	8.058356005	6.819797172
"AK124933"	4.145693757	3.307341086	3.427847496	2.6671882	4.119820952	4.007948951
"AK124936"	9.794249817	9.314031437	10.45341685	9.693927888	8.648777835	9.866083619
"AK124944"	4.258820397	4.309037908	4.468791822	3.546165985	4.317513915	3.613366629
"AK124948"	6.167106992	5.586785756	6.171873327	5.954780251	6.202989671	7.594271598
"AK124960"	7.112903388	7.409321346	7.905303961	7.343318095	7.906480572	8.170856942
"AK124965"	5.679187308	6.753694114	5.484379849	5.062747746	5.34862548	5.430686709
"AK124968"	8.365168471	7.91947655	6.958927333	7.310426469	7.10685917	7.162957217
"AK124971"	8.539474851	7.980448081	9.012960523	8.442891674	8.855839616	9.073597472
"AK124974"	5.284173555	5.838417336	5.043908768	6.011793039	4.88265283	4.04679661
"AK124982"	5.217339302	5.265324369	5.17841189	5.149507328	5.786439539	5.801003408
"AK124987"	5.068000034	5.292560912	5.422004197	5.175141322	4.46506025	5.617230884
"AK124993"	2.638537279	2.678657881	3.113850494	3.415528834	4.363374358	3.6992851
"AK125000"	10.55954258	9.513472388	9.221145546	9.362312294	7.90903441	6.093281278
"AK125008"	4.928592988	4.550716008	4.161258885	4.401923945	4.522457558	4.856243741
"AK125025"	7.144891706	6.945203855	6.495314614	7.743209976	6.872481585	8.024102997
"AK125030"	11.80713556	11.89242374	11.34227322	11.92943496	12.1262777	11.48850216
"AK125034"	3.770067863	4.34268985	4.055074152	3.436268465	4.648074229	4.446084155
"AK125043"	4.572944223	5.009418839	3.572283367	3.94074935	4.960868448	4.339386841
"AK125044"	6.758143248	6.314729149	7.028649815	7.135060761	7.287123178	5.958188443
"AK125049"	11.570507	11.35016118	11.72432323	11.84621161	12.21143598	11.73058124
"AK125061"	6.011265279	6.160131604	5.279333854	6.113708833	6.271289334	5.84084337
"AK125062"	10.70124537	10.45179024	10.16313967	10.77480592	10.26549726	10.0255604
"AK125068"	2.956781536	2.981670022	3.150949541	3.849859185	4.131227284	4.596404467
"AK125076"	9.835485794	10.06914025	10.56094485	10.27514281	9.935460042	10.76989345
"AK125081"	6.690938037	6.530317373	6.541373896	5.36473	6.257693322	6.144876415
"AK125085"	12.59354944	12.7766157	12.60535145	12.85778267	12.55839428	12.57103922
"AK125088"	3.422663592	2.759496755	3.276392442	3.01678155	2.867481382	3.652807695
"AK125094"	6.718934206	6.653753674	6.178652901	6.569275376	7.68346698	6.46002333
"AK125117"	3.350624538	2.573253327	4.809759127	3.722564387	3.836277633	3.657285575
"AK125118"	5.317430704	5.379419958	5.813511863	5.729993179	6.737680002	6.628054693
"AK125121"	11.77547037	11.86406137	12.15789975	11.73207018	11.99886759	12.39394978
"AK125123"	9.185978261	9.496011477	8.230252978	9.547917678	9.753286625	8.029125415
"AK125129"	5.805666496	6.019988735	4.461089765	3.853037523	3.076131491	5.2347159
"AK125135"	9.136186002	5.655660944	8.134794905	8.252637051	6.501007546	9.295986298
"AK125136"	5.476073802	4.876811595	5.185648539	4.354120647	5.820990729	5.315113325
"AK125140"	9.389713715	8.72020834	9.070349342	9.450929965	9.724853853	8.677416626
"AK125148"	10.75419212	11.1557013	10.80088753	11.48907278	11.41077436	11.09964848
"AK125155"	8.34132178	9.557186432	8.356963371	8.072234454	9.248071538	7.70593368
"AK125160"	5.244597882	4.200135503	4.382238392	3.996551447	4.561717157	3.693341984
"AK125163"	6.050540877	4.920979227	5.318786816	5.775709036	5.97457061	5.756636377
"AK125170"	5.945399355	5.958898341	4.658051492	4.217347058	4.879249952	4.804332403
"AK125174"	7.724745757	7.15945461	7.739395165	6.415689383	6.620221292	7.157836004
"AK125175"	3.969159702	3.61420334	3.52133975	2.59139219	2.999296515	2.971773447
"AK125187"	8.111259325	7.679660249	7.166894164	6.144076969	6.53176197	6.955689425
"AK125198"	9.630662651	8.498607906	8.099119486	8.829154106	7.767578001	9.012313062
"AK125200"	4.017806132	3.048253626	3.225244076	2.932023364	4.341644241	3.542901856
"AK125205"	5.962775728	5.905201654	4.661715402	5.774816045	6.701819329	5.391771156
"AK125219"	9.048576239	9.077330868	8.405802653	9.536974889	9.827867124	7.503334423
"AK125229"	3.953879814	3.782765001	4.055455982	3.388465097	3.591320374	4.354014828
"AK125232"	10.17766669	10.41326044	10.31209447	10.0800852	10.11808389	10.30156044
"AK125239"	7.815807235	7.385829622	8.330556159	6.586174757	6.782791206	6.676909109
"AK125243"	1.984735162	4.698196249	3.347849879	4.32269973	3.668913342	4.623585972
"AK125253"	6.4395018	6.073524639	5.251639572	4.758873447	5.403836916	5.550192684
"AK125256"	9.405157635	9.466124805	8.692741721	8.771363352	9.211778811	8.106998366
"AK125263"	5.427079815	4.598936834	4.655214423	4.960571945	4.016728074	5.593539026
"AK125274"	8.140724983	7.583042891	9.857088674	8.562707218	7.038619448	8.089345072
"AK125281"	5.652793358	5.630128765	6.554997046	6.160893976	5.812916598	4.270715808
"AK125285"	3.58529909	3.394363225	4.443447522	3.902382351	5.048711367	4.758873447
"AK125288"	7.492232155	7.740182821	8.581138805	11.56137898	9.154757869	10.76696736
"AK125289"	4.81464783	4.2665392	5.031068718	3.776988289	5.570374885	5.239913525
"AK125299"	8.172746017	8.220580509	8.789097347	8.43951302	9.241289393	8.71045002
"AK125302"	7.108403182	7.209740901	7.293311622	6.567720359	7.113100363	6.152578929
"AK125308"	4.486392594	5.294727339	4.987802897	4.845424815	5.829613657	5.00308047
"AK125309"	2.918767849	2.826660339	3.297881045	2.630708331	3.27063359	3.251855404
"AK125316"	5.060004137	5.081429111	4.789379749	4.850079296	4.900963387	4.731264717
"AK125319"	3.615816467	3.848367551	3.537904828	5.240196008	3.752170541	4.392708958
"AK125321"	3.518195197	3.74092756	4.624112595	2.788998852	4.002819515	4.071822723
"AK125323"	6.49161423	6.77827561	8.278893117	6.233836304	6.096289266	6.306468231
"AK125324"	5.758721575	6.593894531	6.525556827	5.732320762	6.505868705	6.412529201
"AK125326"	3.618379629	4.802250096	3.911634065	4.743358777	3.481479784	4.111590582
"AK125329"	10.33789882	9.838652277	9.472906466	9.485759084	8.555861392	9.315234038
"AK125333"	5.405498901	4.186128109	5.54743132	3.723700531	4.189935227	4.159588823
"AK125338"	3.799657224	4.161210505	3.575687479	3.193156693	3.469703675	4.089142179
"AK125341"	4.908832118	5.403983438	5.712950633	6.602563774	6.267797946	5.846881894
"AK125344"	8.856822954	7.827652013	10.10210339	9.682155049	9.206647375	8.563804498
"AK125351"	8.107929484	7.742718352	8.09308422	8.172358498	8.586425118	8.677130112
"AK125358"	10.13150962	10.32081386	11.11470941	9.990360704	10.73715285	10.98730239
"AK125372"	10.57600724	10.9313864	10.08039678	10.29558379	10.87511486	10.7641119
"AK125378"	11.30813524	10.88878365	11.41670291	11.5430572	11.95373223	12.1556491
"AK125383"	11.72589556	11.20587644	11.65405691	11.93506255	11.34677078	11.84948529
"AK125385"	10.07433122	8.664994747	9.246541101	8.694132193	8.373303242	9.130294352
"AK125389"	3.211790976	3.473670037	4.182144033	4.318584384	3.966919527	3.479256434
"AK125394"	9.654179879	9.658525342	10.34154551	10.05495183	9.814207685	10.42531012
"AK125401"	6.487831997	6.150776958	5.864711116	5.637413175	5.243002564	5.716368152
"AK125426"	3.864513036	3.389511746	3.26141046	3.539754382	4.663213666	3.666097573
"AK125429"	3.347906558	3.120965652	2.76151932	3.424223407	3.049909522	3.746237512
"AK125430"	5.210474588	5.211514556	4.697707109	5.660780334	5.717547569	7.473623771
"AK125436"	6.503924299	6.264840401	6.810237431	5.233270704	7.437975064	6.598732919
"AK125438"	3.430994401	2.947591355	4.745194298	2.975905274	3.624030689	3.646231794
"AK125454"	3.277612871	3.135419949	3.503450509	3.356157899	2.892391026	2.993384526
"AK125455"	9.621629751	9.5547968	9.172245723	9.057044322	9.516443265	9.381855681
"AK125459"	8.741810091	8.613632205	9.844150232	7.513038253	7.331265413	6.472104302
"AK125478"	7.710114187	8.431885753	7.838721759	6.808464855	7.405715873	7.304466322
"AK125484"	3.281609238	3.196323765	4.301126671	3.12154595	3.070286275	3.294341372
"AK125488"	6.815465276	8.138389054	7.578428549	6.572680523	6.824140292	6.702362492
"AK125490"	5.263999637	7.540645727	4.672623345	7.927795144	7.331537731	6.377443078
"AK125501"	11.71625213	11.49226085	11.56648402	12.04802194	11.80955187	11.71654294
"AK125503"	8.845957283	8.885132606	8.283662538	8.951474439	9.369817387	8.618330804
"AK125506"	7.382547945	8.100222368	6.520502396	8.090373934	6.429180747	7.78691257
"AK125508"	4.018954579	3.836277633	3.847746417	4.785890523	3.604842295	3.832707767
"AK125510"	5.913968858	4.718684929	5.005125975	4.534291987	5.351112383	6.143230135
"AK125515"	5.569506282	4.906804031	5.627910286	4.401923945	5.049970493	5.315895856
"AK125519"	10.64302595	10.55117693	10.99383284	11.10391033	12.3698595	11.17464473
"AK125520"	8.86061648	8.335227763	7.773887565	8.761328163	8.114363381	8.428582527
"AK125522"	6.743825953	6.847920512	7.186826371	6.659078268	6.272646579	7.041881425
"AK125527"	3.600816846	3.967694302	4.322259877	4.735094288	4.015568932	3.898837157
"AK125541"	3.445316187	3.127517727	3.956093835	3.556552036	3.937024176	3.634349314
"AK125549"	8.552620302	8.770390358	9.909435458	8.736740155	8.637555909	9.758168738
"AK125560"	9.248628047	8.552432407	9.237216893	8.006364232	8.425663646	7.766641537
"AK125564"	2.661840791	3.311793718	3.022083685	3.233750041	3.098284796	2.499680087
"AK125565"	3.964426358	4.25127978	5.545520545	3.735717123	4.821291834	4.29421637
"AK125569"	3.760699991	2.771758835	3.773595521	2.992079543	3.33903759	3.583771786
"AK125579"	5.647625352	4.280614895	5.024403905	4.98086617	3.709522242	4.818329085
"AK125596"	5.582269965	5.681170932	5.952142499	5.538972645	5.528943196	5.848019448
"AK125608"	11.14468768	10.84309452	11.20556919	10.50736633	10.1428711	11.53756792
"AK125613"	8.79600131	9.582295936	7.346596171	8.152879546	6.686618179	7.20571702
"AK125618"	7.385733868	6.901854022	6.635282798	7.556263861	6.742050688	7.25645875
"AK125630"	6.831336382	6.132749561	5.509825666	5.217595222	5.614468393	4.642193247
"AK125658"	10.44311802	11.65742622	10.43270986	10.94748287	11.2582373	11.45735112
"AK125667"	12.38114483	12.80971245	12.1818316	12.23040833	12.40033483	12.21668442
"AK125668"	3.287782551	2.922407195	2.606110536	3.13976416	2.544534844	3.652188173
"AK125672"	7.338972542	8.742545908	7.119469272	4.338638343	5.880374524	6.444446763
"AK125674"	4.603145614	4.1985413	3.037698491	3.094219176	3.878882254	3.773595521
"AK125681"	5.937137202	4.692298859	7.315034504	5.359665236	6.58969159	7.033779777
"AK125684"	3.134368817	3.369382725	3.452516366	4.138347581	3.60367975	4.44379891
"AK125695"	5.629394509	5.189868037	5.393954982	6.199317025	6.580707797	7.111038618
"AK125697"	3.33187716	3.260146127	3.114317046	3.558598265	3.189239457	3.71447633
"AK125698"	6.05454897	5.862962121	6.090984656	5.44060676	5.683511194	6.195207811
"AK125708"	5.017703706	4.059337971	4.464916536	6.236823597	3.668913342	3.959436331
"AK125712"	2.938154033	3.628248671	3.258036438	2.617016311	3.328463107	3.247881954
"AK125720"	5.660229843	4.617504198	4.620058499	3.61130224	4.695843525	3.983458812
"AK125726"	5.216121121	5.296075575	5.259351588	4.024204415	5.428346772	5.015582312
"AK125729"	6.647180654	5.875959406	5.595730406	7.339539167	6.023146658	7.255013458
"AK125730"	5.203537903	5.366762825	5.713775535	6.605432107	6.691527186	5.549672251
"AK125733"	5.746420266	5.783270674	4.273157782	4.66246188	5.136699981	4.688639172
"AK125739"	6.886174549	7.063104895	7.147019678	6.417582512	7.483650543	7.078768859
"AK125746"	5.487454192	3.457318491	3.627723556	2.328319482	3.536674618	3.398555595
"AK125747"	7.283230994	6.265133052	6.611198943	6.651188059	5.883283562	5.713616091
"AK125752"	5.141890509	5.152069817	5.266868978	5.006746832	5.553996304	5.538966439
"AK125754"	4.263515224	3.285816472	3.00153205	3.953181413	4.883410652	3.323759155
"AK125756"	4.911533404	4.315399578	5.396354749	3.819606878	5.422091685	6.629041816
"AK125763"	4.339386841	3.078592757	2.979586391	2.909907481	2.951494546	3.00451937
"AK125767"	3.305634971	3.01153142	2.942157893	3.654939571	3.123616539	3.8766741
"AK125769"	3.113867159	2.876860697	4.000225403	3.408725446	3.620257955	5.150559677
"AK125777"	4.738281453	5.849573992	6.653749376	5.486392594	5.763007818	6.232913974
"AK125778"	5.359060767	5.27693953	4.801924302	5.338823721	5.571631308	4.744747744
"AK125779"	3.709676626	3.383013015	3.531231724	4.816128629	3.509645176	3.700961214
"AK125785"	9.530414921	8.760415245	9.496031656	10.2108867	10.55758901	10.47326669
"AK125790"	8.440227181	9.08847741	9.514290157	9.14911936	9.466683602	9.537349072
"AK125800"	13.4453807	13.15897052	13.26635046	13.17452971	12.73506767	12.88974624
"AK125806"	6.129433462	6.299261145	4.954200964	6.676686309	6.260486778	5.700714359
"AK125809"	3.797780827	4.299061451	3.259136875	4.247183195	3.001243788	3.760806423
"AK125823"	3.047730317	3.359155671	3.439942224	2.914717586	2.829179799	4.828530037
"AK125824"	3.684728987	3.764038235	4.570426499	3.88156674	4.416258765	4.733723103
"AK125827"	10.84212819	10.40800008	11.23223149	10.9252454	11.54590082	11.22565374
"AK125828"	3.425741263	3.755432417	3.631430278	3.362357667	4.463406664	4.463740148
"AK125829"	11.44427644	11.17280639	10.52930365	11.44084545	10.91366615	10.44136219
"AK125847"	3.711858288	3.700961214	3.085679587	4.425029548	3.452714029	3.338880756
"AK125849"	2.472201804	3.064710435	3.397488108	2.53612752	2.909158652	3.547166
"AK125850"	7.563402221	5.687211895	9.159107667	7.470388814	7.174699027	9.487452785
"AK125853"	7.765317928	6.94072234	6.874419524	7.812031584	7.140531234	6.736749625
"AK125854"	5.171539115	5.555966428	5.667596973	3.894885653	4.115948791	4.894662574
"AK125861"	11.5666701	11.54302031	11.50811614	11.54041689	11.54051521	11.59603886
"AK125870"	4.031995018	3.691668155	3.255878353	3.732963784	3.331045908	4.177168353
"AK125875"	8.149635357	7.650267686	7.505746462	7.760905532	7.23460574	8.110982783
"AK125883"	6.062341934	5.477201315	5.989783897	5.025777419	5.64658031	6.539875327
"AK125892"	3.519390935	3.359450889	4.423880662	3.599115421	3.455018097	5.142650328
"AK125894"	4.948269102	5.344835597	5.857416244	4.711192019	6.111763745	5.930673479
"AK125895"	4.292295862	4.403819877	5.140635524	3.465177825	4.933355462	4.68790612
"AK125897"	13.82318625	13.39488282	14.07606544	13.60646343	13.59408113	13.63002739
"AK125903"	2.976675239	2.9640289	3.043239501	2.903848112	3.295252823	2.675454648
"AK125905"	3.431502619	4.280859834	4.580320383	3.590817563	4.439915636	3.416380384
"AK125908"	3.941707309	4.282024581	5.061789156	4.162129455	3.647049665	3.788497793
"AK125909"	6.352322445	5.978248265	5.878889609	6.800373188	5.226547063	6.230153047
"AK125910"	5.370903577	5.51315909	5.263654181	5.393642719	5.75822588	6.060998488
"AK125922"	10.62063287	11.36949457	11.10821779	11.21255925	11.07224397	10.81926678
"AK125925"	5.213704995	5.373999621	5.010761939	5.457016363	5.986679424	4.69534245
"AK125931"	5.924582129	5.040813545	5.928543247	3.382985358	5.242076547	4.282706671
"AK125932"	3.699540528	5.28743905	4.696650446	3.723012396	4.436081865	4.166008383
"AK125935"	9.184192504	9.279934368	8.985055212	9.236807815	9.615483981	9.869397821
"AK125937"	4.828514805	5.614003045	3.858309295	4.34953513	4.149600811	4.114192092
"AK125938"	3.306145559	3.926635203	4.611833365	4.691199135	4.236285958	3.894497668
"AK125944"	6.753366528	6.637849304	6.808388912	6.01230943	5.682140649	6.396502034
"AK125948"	4.213308395	3.631453561	4.151331182	3.924223431	3.624030689	4.043921887
"AK125949"	3.270528942	3.274261661	2.681134379	3.448755617	3.087581647	3.25904646
"AK125950"	9.597704164	11.80607553	9.840757943	11.12075498	10.32599695	10.77423474
"AK125952"	2.747065094	2.954977946	2.459982361	3.398104062	3.194827756	5.321282344
"AK125954"	3.435121828	2.569807011	2.710459319	3.813411814	4.346552736	4.190899263
"AK125956"	4.112783523	4.546703117	5.516349299	5.036468167	5.371482196	5.593539026
"AK125958"	3.839707698	4.207010414	3.138208305	5.133510098	4.116364757	4.906491395
"AK125959"	9.422995908	8.840219617	10.70393739	10.41749696	9.822828916	10.42568127
"AK125960"	10.0006992	8.768332227	7.170098315	11.2571551	8.795331232	9.711371694
"AK125963"	3.996786427	4.681674142	7.251234326	5.781608885	5.135563599	7.443630685
"AK125965"	4.106909407	3.677361654	2.948058801	4.664903755	3.969509703	4.560372579
"AK125966"	5.455333797	5.766785954	6.164711873	5.322422133	5.887946808	6.372462877
"AK125972"	4.705983429	3.72905239	3.847515928	4.018278085	3.763698385	3.643694599
"AK125974"	10.53886889	10.68466351	10.86700802	11.13268936	11.24775915	11.13477681
"AK125976"	3.996786427	3.518723961	4.401630467	3.560494866	4.849904211	3.937683367
"AK125981"	3.196496886	3.039577103	3.60367975	4.497618752	3.073905901	3.9912724
"AK125987"	3.825175049	3.173095444	4.047154457	3.672640316	5.284817624	5.131869304
"AK125990"	4.158135023	3.376957114	3.568992771	2.783603326	3.201774987	3.260371982
"AK125998"	8.113130584	8.653985774	7.734038916	8.08240668	8.737027922	7.412307322
"AK126001"	4.680538157	4.652331605	4.77640408	4.029408712	4.758527048	3.861062085
"AK126004"	8.401598044	9.155487668	8.101710474	9.172315239	8.992118641	8.889428214
"AK126012"	4.194875023	4.285113651	3.231447769	2.364516404	4.751431585	3.056167306
"AK126014"	7.848853253	8.303169756	10.06827902	8.598075583	8.209483584	8.413529349
"AK126015"	2.573374526	2.902691056	2.916839661	3.396159489	3.713695815	2.849038477
"AK126021"	12.60563936	12.89623459	12.07553313	12.54325544	13.02789959	12.49348077
"AK126024"	11.05986986	11.29345607	10.93274839	11.30222696	11.40179897	11.1466264
"AK126028"	3.974850487	4.348303249	3.5930071	4.097357966	4.308870499	4.001640133
"AK126029"	3.735717123	2.999296515	3.450591032	3.256180377	3.128854267	3.620938244
"AK126031"	4.125899023	4.409676052	3.712716825	5.567715796	5.755106561	4.519139283
"AK126032"	3.053076572	2.267326045	2.820301522	2.81682495	3.54135376	3.400264666
"AK126033"	4.548769516	5.15082772	4.789353664	4.742119422	4.308870499	5.085241928
"AK126039"	4.532690989	4.417697269	4.814550423	4.699407267	5.059986838	5.003188437
"AK126045"	10.48613512	11.38655609	9.464667246	9.934612476	10.29110875	9.132675541
"AK126047"	3.36109457	3.41771752	3.082396035	3.070835807	3.813042342	2.829037689
"AK126057"	8.177974084	7.994128246	7.938598083	8.294133642	8.744712767	7.581874687
"AK126061"	2.937739855	2.802441401	3.954354533	4.415123157	3.487203339	3.38457483
"AK126065"	8.19403779	8.28584467	8.288002736	8.205675972	7.985858441	8.135227538
"AK126066"	4.145041551	3.299567044	4.03299123	3.312941025	3.213067271	4.074402677
"AK126073"	6.331346934	6.469715069	6.545188448	6.0493781	6.536404203	6.906350686
"AK126077"	4.456135889	5.157213524	4.59645814	5.001883291	4.960571945	5.608445567
"AK126078"	5.630606414	5.964874523	6.665408405	5.741394176	7.117413499	7.462947998
"AK126079"	5.622564361	4.883410652	4.558812522	4.600436282	4.402538009	4.847801528
"AK126082"	4.597811224	5.194205275	5.270936278	4.203835427	6.113131626	3.904252863
"AK126087"	11.19824115	11.42898972	10.64705218	10.90963024	11.22023139	10.80242444
"AK126090"	3.089430353	2.778250637	3.08452354	3.203686672	2.956781536	3.489183245
"AK126091"	3.510974574	4.024293081	4.108064394	3.282602896	3.612340702	3.513819168
"AK126093"	7.884834769	7.436291788	7.151686342	6.132247798	6.599524601	4.903934854
"AK126095"	4.351571796	4.303313166	4.140852261	4.482125464	5.343059544	4.072080068
"AK126096"	3.624077493	3.753433388	4.809908292	3.693453503	3.557508121	3.99453447
"AK126101"	6.938484584	6.742682653	7.036901097	7.024289756	7.137824201	6.616707623
"AK126103"	7.875715568	8.087354105	8.241735809	7.545464171	8.045903787	7.955959625
"AK126107"	4.199837215	4.757220643	5.534864675	3.881938647	3.248595554	7.18156177
"AK126120"	4.310958078	4.747355172	3.541936039	3.675104568	3.452714029	4.129967104
"AK126121"	4.907813625	5.17328337	5.872107232	5.90399027	6.120891025	5.455080585
"AK126123"	3.802172533	4.600436282	3.874895306	3.916180432	4.926208215	4.307515959
"AK126131"	3.964426358	4.903134704	3.368209598	3.292030764	2.648281355	3.205908563
"AK126136"	4.434307964	4.877842389	6.182859119	3.577138749	5.802555138	6.591957614
"AK126138"	4.850209345	3.690495319	5.494809194	3.34433142	4.716354432	4.172287483
"AK126139"	5.913901861	7.07048486	5.080478594	4.464511444	5.392856615	5.145758961
"AK126149"	5.190571405	5.754200723	4.064606975	4.700450816	5.312007999	4.959621798
"AK126156"	4.352341868	4.657782896	5.275036855	3.829585752	5.357854587	5.910775827
"AK126159"	3.688236319	4.073700289	3.412117597	4.220538914	3.841037176	3.526244129
"AK126163"	10.2749642	11.52525652	9.369608469	9.923529835	7.873631743	9.002391707
"AK126169"	4.567600205	4.578286637	4.572374328	3.948217698	4.217316034	4.197283542
"AK126176"	6.846110903	6.990195885	7.152268615	6.813960715	6.60413361	6.693836786
"AK126180"	11.26288412	11.04573659	10.3401443	10.88088668	11.13559431	9.904245937
"AK126181"	5.655002563	5.367336116	3.890699604	5.150555615	5.661686902	5.011276463
"AK126187"	10.04029972	9.912434606	9.929712305	10.86065233	10.5050392	10.00036725
"AK126188"	11.06456434	11.0601409	10.34847444	11.40634236	11.14512303	11.49219459
"AK126199"	7.289081943	7.092340655	6.032012656	3.650844962	4.514570468	4.247813612
"AK126211"	5.367433972	4.850079296	4.980884444	6.640928879	4.766107467	5.226523943
"AK126212"	6.708916954	5.422788035	5.529324349	5.526516454	6.183278075	6.072952556
"AK126214"	10.7659774	10.28543378	10.12702072	11.84391783	11.64641349	11.69675102
"AK126217"	8.048001262	7.388357463	7.864506846	8.288909435	7.163742247	7.46561701
"AK126221"	4.114058795	3.674404154	3.280882099	4.700500754	3.2343327	3.98015329
"AK126225"	12.53995728	12.36323028	12.50676891	12.0354336	12.73601091	12.4410057
"AK126227"	8.014042794	8.084581471	8.408516568	7.531308934	8.120713772	8.394637179
"AK126229"	10.93648873	10.94498894	10.51423294	10.83682145	11.41453546	11.12663034
"AK126237"	3.025790705	3.457725607	3.629578108	4.102700118	2.628073654	3.216408301
"AK126238"	4.146590058	4.350836665	4.685956963	4.66816452	4.566949069	5.521738618
"AK126240"	7.227190412	5.715698473	5.678933883	6.434306296	5.580350535	5.722422306
"AK126249"	8.238710444	6.957154291	8.28203107	8.412098962	7.748726213	7.970514333
"AK126260"	5.586044116	5.540560492	5.141923198	7.085853764	3.497459083	5.75822588
"AK126264"	2.508580774	2.79287617	3.71776963	3.663344619	4.341437874	4.004797991
"AK126267"	4.646888431	4.218013903	4.637581267	4.234800191	4.764075401	5.09713038
"AK126268"	7.881226557	8.143377601	7.803030022	7.808968678	7.934218661	7.577771711
"AK126295"	2.844325389	2.967353084	2.830559573	3.593736208	3.112499976	2.585539463
"AK126297"	6.369061607	5.47968004	8.239910662	7.361588538	6.06681251	6.856767875
"AK126318"	10.02323844	9.73527355	8.451286954	9.377180591	9.146759834	8.797152116
"AK126324"	11.03616262	11.21046923	11.79069903	10.97036125	11.19572272	11.4166837
"AK126330"	11.86679692	11.87283288	12.10391089	11.97261627	11.74878251	12.66645692
"AK126351"	3.873045394	3.272277057	2.486044993	2.519516744	2.485735943	3.143050501
"AK126354"	9.836566571	8.922159485	9.710977722	6.699940237	5.378084994	6.922694998
"AK126355"	12.59472278	12.29437753	12.83969603	12.2128812	12.86861819	12.7258298
"AK126357"	12.78013522	12.78690841	12.46722712	12.29983806	12.50572838	12.51779803
"AK126398"	11.68211738	12.01169822	11.51208537	11.25204198	11.61500811	11.60691284
"AK126399"	3.393841752	2.606844895	3.991435679	2.978872878	3.130304907	3.956289027
"AK126402"	6.84039777	6.520651679	5.82356086	5.801233687	7.381317986	6.29391485
"AK126408"	9.489873844	8.144157036	8.683722417	8.421595288	7.70562755	8.548109438
"AK126415"	5.618814209	5.472153053	5.576878837	5.888241566	5.930990378	6.153930959
"AK126420"	9.768972132	8.713085399	7.074898211	8.731525067	8.080654999	7.776978423
"AK126423"	7.520602181	7.28890759	7.58551017	6.807057336	8.2202095	6.691693277
"AK126441"	4.858523148	4.784048488	5.593240216	5.212896126	6.518006306	5.145758961
"AK126443"	4.77128345	5.220449916	4.297881045	4.305810051	5.536317163	5.04697118
"AK126446"	7.150625677	6.353864906	7.130994686	8.441180922	8.58290557	9.281468059
"AK126447"	5.392698656	4.959853599	5.620052632	5.897741409	6.480101905	5.708758351
"AK126456"	11.68855412	11.85241922	11.25274507	11.8011158	11.27237615	11.77513847
"AK126462"	13.81707425	14.05087029	14.56184	14.54537629	14.69510643	14.85591589
"AK126463"	5.628814415	6.560962514	6.224347108	6.444594188	6.745814133	6.371938653
"AK126468"	10.16944014	9.445213953	9.187037517	10.05824816	9.740925874	9.632249127
"AK126484"	11.26285083	11.82783823	11.18294922	11.35058664	11.7647871	11.56613259
"AK126485"	10.28997091	9.569466598	9.229092777	9.196054942	8.427296919	9.345327843
"AK126486"	10.0250227	10.27122594	9.545611473	9.819918328	9.817121169	9.289682332
"AK126487"	9.447229142	8.208145574	8.032783559	8.516419824	8.412243378	7.378315667
"AK126488"	5.019332744	5.767877223	3.649879833	3.821077494	3.634628116	4.470393695
"AK126497"	6.440352611	6.167106992	6.407152174	6.762853724	6.86790264	8.315871861
"AK126498"	10.33681972	9.447449641	9.042114063	9.476233019	9.566491729	8.320427363
"AK126499"	6.01101475	6.042661846	5.930472425	6.551105299	6.556035426	6.742673222
"AK126504"	6.71573416	6.281781694	6.377347634	5.958471516	5.779918922	4.166940346
"AK126505"	8.706992199	8.898545462	8.530842494	9.132208205	9.321684845	10.13302453
"AK126509"	5.42746203	5.070286275	5.104428922	5.609178738	6.101792927	6.020986604
"AK126510"	5.668295025	5.371569317	5.732016787	6.385460374	6.768550908	6.380381406
"AK126519"	11.4722241	11.3113885	12.04500304	11.85746768	11.42345138	12.29081038
"AK126524"	8.111626051	8.200757883	7.516729854	7.086392092	6.67289909	7.61495199
"AK126528"	5.85157166	5.13332925	4.543291714	5.063606481	5.145864912	5.606759041
"AK126533"	11.59458993	11.17133664	11.49093644	11.54864681	11.65041535	12.10738295
"AK126537"	3.840644504	4.3492945	4.973735245	4.106825677	4.019346089	3.410341105
"AK126545"	3.388203316	4.263515224	4.963284527	3.443328163	3.689232057	3.347849879
"AK126552"	6.471938533	6.355529055	5.757402011	5.462595518	5.29858134	6.083464435
"AK126554"	11.06812717	10.72081293	10.64413226	10.74776165	11.1135878	10.8881286
"AK126555"	5.259204683	5.752183925	4.947231319	4.279582725	4.668136148	4.757572689
"AK126557"	6.900968216	6.320054983	6.815298749	7.177326844	6.743466497	7.164933066
"AK126559"	8.963887048	9.400542626	8.482469978	9.239267948	9.149203975	8.489039102
"AK126560"	6.506713006	7.201564273	7.317981439	7.188864749	7.461884573	7.754556847
"AK126562"	5.291916609	4.379974385	5.143074998	5.504464675	5.406706725	5.693690454
"AK126566"	14.48165563	14.50943693	14.44256677	14.41148815	14.50664886	14.43632973
"AK126574"	7.891694405	7.745226574	7.579604071	7.176208063	7.848849498	6.61239526
"AK126579"	8.477448246	8.281115399	7.947611809	7.840144068	8.083045257	7.860772892
"AK126580"	4.558683972	4.797059683	4.53645083	4.818405784	4.650965558	4.433059591
"AK126599"	4.390007262	3.99318523	3.962493498	4.00028851	5.026463686	3.951811567
"AK126601"	5.352387777	4.468400851	3.428812384	4.426499593	3.4983913	5.323002503
"AK126607"	4.996438463	4.526582179	4.366783803	4.496443175	3.655111359	4.492224943
"AK126613"	3.470107311	4.142903511	4.060453841	3.234271378	4.411412686	4.788189764
"AK126616"	6.111657346	6.240008965	5.17280351	5.634355123	7.324249866	6.464722171
"AK126629"	5.865522959	5.419720902	4.776651476	3.98972941	4.624849544	4.837393299
"AK126630"	4.794317084	5.789906578	6.234037566	5.222576611	6.270235515	6.185329398
"AK126633"	2.730835562	3.813483645	2.932760422	3.207564929	4.045250738	3.430954271
"AK126635"	6.299288624	6.739193288	6.941362235	7.33921579	7.269486723	7.276378483
"AK126637"	6.854405899	7.16280016	6.871344679	6.696821511	7.487337615	6.231054097
"AK126643"	4.830782647	5.692203992	4.916629505	7.560974738	6.922652188	8.225177546
"AK126651"	7.823555128	8.553299058	7.684979293	9.661217119	9.396427751	9.026669779
"AK126656"	4.386935074	4.281245714	5.019234875	3.112733489	3.684426038	4.408385791
"AK126665"	4.321610667	4.610806347	4.97920681	5.601966848	5.660164227	5.199448563
"AK126670"	12.24204227	12.39924745	11.8993502	12.41349648	12.82208738	12.15069989
"AK126671"	6.53564864	6.404092468	6.198833964	5.699762602	6.660139976	6.024625528
"AK126677"	11.11070482	11.00711819	11.87367419	10.79881886	10.55952001	11.07931704
"AK126682"	4.375901314	4.232537969	4.592223795	3.991381254	4.400544761	5.46048047
"AK126690"	4.548769516	4.114533608	4.027260232	3.537706077	3.643694599	3.647302996
"AK126701"	2.846954584	3.590230729	3.358241518	2.886940276	3.008056555	3.016228865
"AK126705"	3.371976974	3.937523305	4.418061733	3.357720896	3.306772606	3.559357204
"AK126710"	3.491853096	3.876291009	3.340576511	3.552659877	3.11318373	4.146467868
"AK126713"	4.821863251	4.600739552	4.267543289	4.137888737	4.237716668	3.611974966
"AK126716"	9.04117726	9.558981036	9.389348257	5.608072926	6.562981139	7.350350495
"AK126720"	10.74528927	11.17999795	10.47836395	10.77167524	10.50356251	10.80285971
"AK126724"	4.908351786	4.283566239	4.448332745	4.174925683	4.263905771	5.437101205
"AK126728"	5.2409592	4.68277553	4.04692754	4.547363452	4.357953088	4.958545756
"AK126736"	10.65825773	10.72986296	10.51040864	10.48680325	10.50245721	10.52138628
"AK126737"	7.13333747	6.676350634	6.057103637	7.629736917	5.905146285	7.658089348
"AK126742"	4.727386831	4.623697164	5.386810946	5.082940975	4.720573979	5.257440646
"AK126743"	5.436101859	4.271941046	6.741715055	4.847676272	6.370525258	6.795218873
"AK126747"	2.937739855	3.02219024	2.041523362	2.541118304	2.376234808	2.801531183
"AK126751"	8.09001606	8.3873117	8.187759831	8.207781601	8.728374628	8.26783586
"AK126761"	6.860895775	7.004446335	5.81641795	6.247264861	6.347548734	6.335861945
"AK126764"	4.038936543	4.01795753	4.264596479	3.727212544	4.25152975	4.79907176
"AK126766"	10.14286829	9.675154509	9.241568986	9.283067048	9.660747895	9.148930038
"AK126772"	3.308317185	3.27063359	3.960483909	3.088769162	2.890213197	3.341331122
"AK126774"	7.029545646	6.037964191	6.129542679	6.298636323	6.13168002	5.671282048
"AK126775"	4.158183506	3.828133945	4.401562207	3.657651437	3.551085298	4.319256637
"AK126780"	5.191708713	4.914076527	4.55197736	5.741394176	4.999386724	4.732654518
"AK126781"	6.71573416	6.29504155	5.723389272	5.886430649	6.290133152	6.647967777
"AK126785"	4.541644929	4.825007095	5.821773982	4.492673596	4.674664025	5.179168648
"AK126787"	3.294179603	3.851749041	3.471252504	4.086766785	2.741553276	4.60019243
"AK126789"	4.544077299	4.148673843	3.687004682	4.850809422	4.614444835	4.026286616
"AK126791"	4.988689231	4.595521563	4.351713125	3.845279277	4.220136447	3.9311157
"AK126796"	6.347282965	5.97843133	5.855087731	4.681943947	5.682873828	5.688566443
"AK126798"	8.801398934	8.985320253	8.565278048	8.880972285	9.508907345	9.313607523
"AK126800"	5.852735483	5.570739178	4.840211433	6.343748912	4.675618366	6.039250277
"AK126812"	3.381477196	3.089328651	3.076353861	2.980573749	3.347396366	2.913109615
"AK126816"	9.786697144	10.14798204	9.4577174	9.972174954	10.3693957	9.526644968
"AK126822"	2.276973019	3.528671329	2.19764526	3.809692255	3.607259287	4.144699025
"AK126828"	3.19451261	3.791657814	3.220809741	5.675302204	3.778250637	6.106817303
"AK126832"	3.191167814	3.023769875	2.623211368	2.300563057	3.215989154	2.735608823
"AK126834"	10.70694274	10.08149569	11.17260221	11.09929198	10.85431597	11.70178949
"AK126844"	6.649691615	6.566655353	7.153495285	6.468213473	6.954604628	6.454458876
"AK126845"	8.731742951	7.771210808	7.990391623	8.127367083	8.813163265	7.667508983
"AK126846"	4.172607522	3.27625843	4.973735245	3.020306617	3.910675106	3.365622556
"AK126851"	7.890756746	7.964814468	9.595098935	7.95559586	7.764111903	8.938483702
"AK126852"	3.929961385	4.261132101	3.651143561	3.546980865	3.435241868	4.132996265
"AK126853"	7.002984867	6.639113478	6.187749935	6.013643144	5.988446111	6.38478893
"AK126860"	11.08525156	10.13251914	10.62308047	10.25892013	10.10661698	10.55481435
"AK126865"	4.760146414	5.432581986	5.316402826	4.641019951	5.932512416	5.064029188
"AK126870"	11.76092262	11.57471556	10.68925311	11.60452177	10.95220301	11.24913426
"AK126875"	10.87469109	10.21042856	11.09894269	10.72923988	11.30862384	11.71540857
"AK126885"	3.542270433	3.866265099	4.16559845	3.893585491	4.295906655	4.034629515
"AK126887"	8.317947985	7.886892735	8.941773321	8.398718044	8.684641685	9.252833816
"AK126888"	5.274913895	4.736691456	5.347867591	4.636444816	4.050118553	4.802761909
"AK126892"	3.25790071	3.610818156	3.998809285	3.803413045	3.782943186	4.707811888
"AK126895"	2.627069813	3.008146218	2.39525478	3.162355072	2.87815639	2.701194161
"AK126896"	3.119289768	3.166088749	2.743967288	3.116231661	3.581411509	2.551663663
"AK126907"	2.990156167	3.025702131	3.725730252	3.211401637	3.259558738	3.818727878
"AK126914"	9.697190692	9.003906888	9.32317391	10.05785787	10.40767109	10.65840502
"AK126915"	5.80013371	6.049428201	5.971313624	5.797000004	6.552078836	6.385960733
"AK126917"	4.363276226	3.250385593	3.191009849	4.444070679	5.959037496	4.766107467
"AK126926"	10.77432733	10.59005843	10.81010381	10.80580238	10.86292021	11.114379
"AK126929"	8.623158681	8.345230915	8.562909421	8.261725901	8.459170106	8.183469146
"AK126932"	7.005520132	6.690777445	6.344551575	7.306270443	6.342926251	7.957421895
"AK126933"	6.234997487	6.773893498	6.814501718	5.969454445	7.445360886	7.691360378
"AK126939"	5.53767502	6.384636991	5.563969571	3.706585806	3.643810023	4.545721311
"AK126941"	3.904252863	3.561069472	3.088039804	3.670625094	3.485813212	3.378109277
"AK126945"	6.973939541	8.046612196	9.225004216	6.905057208	10.00254557	9.349083474
"AK126948"	6.543941244	4.096371502	4.000856346	4.153716178	3.659296667	4.583404752
"AK126951"	6.313842618	6.155338398	6.464516345	5.739686114	5.611225506	5.302739441
"AK126956"	6.892370381	6.417170659	8.839303954	10.94789631	9.130030191	11.28704385
"AK126957"	6.439097821	5.702618761	6.518530418	5.288587426	6.595554383	6.078776329
"AK126960"	6.933435727	5.917500976	6.396572245	5.812418644	6.372325309	4.749405546
"AK126965"	2.846031901	1.975263322	2.157625846	2.491570942	2.616592951	2.230817842
"AK126967"	11.04644318	11.17648042	11.15746177	11.03616262	11.21782251	10.90666741
"AK126969"	3.463020773	4.076935282	4.29442225	3.701016681	4.557661281	4.57585082
"AK126972"	11.19080317	10.88694599	11.8627026	10.50446984	11.01052132	10.61799027
"AK126977"	5.086996011	3.742803893	5.002297465	3.953181413	3.956493485	4.559418392
"AK126981"	3.662843517	3.851609137	4.603661948	4.972867237	4.424048684	5.080802608
"AK126983"	3.190788668	4.321062218	4.979773858	3.515687225	3.895632232	4.423289065
"AK126987"	8.204721275	7.876071791	7.560743991	7.489119808	7.0672644	7.234780076
"AK126993"	4.373314119	4.063692758	5.818387888	4.258888219	4.681887742	4.359078342
"AK126996"	4.092503458	3.818584734	4.907097367	4.766287722	5.581974834	4.513484429
"AK126997"	2.917259882	3.514627273	5.65270446	3.499118777	4.463589763	4.732817298
"AK127001"	7.385725241	6.028275191	7.259770564	5.116402188	5.358058618	6.259394904
"AK127004"	7.993942069	7.362914306	7.247744318	7.801282843	7.032950469	7.721012351
"AK127017"	10.68639609	10.22623239	11.73859652	11.3674456	11.67910403	11.61227292
"AK127019"	7.92752495	7.431062954	8.145689172	8.16240996	8.804611839	8.82608478
"AK127022"	3.474423063	4.136191386	3.508872295	5.28513955	4.674906905	2.575312331
"AK127026"	10.74905837	11.18926077	10.70594741	10.72331921	11.09571942	11.19402473
"AK127029"	3.168882679	2.798548268	3.131095552	3.638907926	3.073546061	3.786470905
"AK127032"	5.33872034	4.613319476	4.979604681	4.428484126	5.932824188	5.721632409
"AK127038"	6.032825977	5.686780635	4.66779564	5.41816633	6.056756919	4.230833209
"AK127041"	4.662171312	3.845851307	3.567119488	3.980902719	4.165365299	4.065779085
"AK127046"	4.860525852	5.217253985	4.87530826	4.105887562	5.169588333	4.510006134
"AK127052"	5.215958101	5.256406854	6.123008094	4.417143648	4.343265678	5.382881635
"AK127062"	8.405613347	8.327976072	9.104920802	8.545975317	9.308178595	9.39609718
"AK127065"	10.13783598	9.132015365	8.459280374	9.218276485	9.101379304	8.286011536
"AK127066"	7.074041889	7.190793606	6.181857899	5.788403825	6.527781934	6.056392775
"AK127068"	6.928152362	5.872227922	6.384196625	5.814652957	6.131219051	6.766985993
"AK127072"	11.04046748	10.64680691	12.011033	10.66491637	10.73313534	11.48719334
"AK127078"	13.95701818	14.1344763	13.99382588	14.02604314	14.1235173	14.11129623
"AK127080"	6.840765337	6.894125346	6.902454709	6.620416327	7.164645509	6.610945096
"AK127083"	2.422475224	2.879842973	3.443288375	2.791334829	2.53159356	2.682910336
"AK127086"	7.408170069	7.155296903	7.148384043	6.710849129	7.70610503	7.305206303
"AK127092"	2.71661783	2.924517998	3.174182678	3.808148186	3.600281649	4.48565867
"AK127093"	11.26989716	11.88338465	12.34946325	11.66139088	11.13398818	11.32755304
"AK127096"	5.243962251	5.02906411	4.748718834	4.587100913	5.039015531	3.790177742
"AK127099"	3.781926188	2.576715613	3.325818122	4.028958062	3.44907269	4.530270548
"AK127100"	5.857789452	5.27499587	5.728965349	5.39205634	5.482370747	6.51976833
"AK127102"	8.940682997	8.829097643	7.523358083	9.520398282	7.391028727	7.815650994
"AK127105"	5.012926174	4.969155096	4.621483417	5.306798119	4.314377503	4.656696572
"AK127108"	11.01323689	11.21000767	10.96589378	11.40810063	11.48553898	11.35577602
"AK127109"	6.96331343	6.808627024	6.502079139	6.490351913	6.182839261	7.701799927
"AK127116"	7.203141434	6.694483258	8.691408538	7.395057657	7.682937015	8.807854304
"AK127117"	2.510658162	3.307588816	3.862193478	2.282024581	3.145090477	3.239428594
"AK127121"	5.290280629	5.128540869	6.018898958	4.715344295	6.099530865	6.808959028
"AK127126"	5.054605403	4.739507906	4.487184041	3.439942224	4.579469817	3.916027524
"AK127132"	4.154583209	4.378476943	4.063330361	3.290940402	4.701998097	4.105066211
"AK127143"	3.7106687	3.092495001	3.259905175	2.982327386	4.802369019	3.853666364
"AK127146"	7.949161371	6.554427691	7.715129413	6.578025421	7.45745886	6.797463101
"AK127150"	4.668663778	3.707060898	3.55118376	3.0812544	3.163144456	4.005094528
"AK127151"	3.318345767	3.605992056	3.063002399	3.750284917	2.894235719	3.10425278
"AK127153"	5.230921568	4.568688832	4.820454708	4.622467724	5.487312691	7.131166565
"AK127156"	5.004878871	5.352811481	4.876526769	4.675341728	4.891652488	5.022434397
"AK127158"	6.191943566	5.494348403	5.768591928	3.951419943	5.36686072	5.01276531
"AK127160"	2.785927131	3.660711891	3.091530593	2.605352096	2.993112752	2.627723556
"AK127161"	12.83335146	12.9568187	12.91733118	13.00971154	13.3927252	12.9531932
"AK127172"	2.789604066	2.081578239	2.997996871	3.088769162	4.085314172	2.850759425
"AK127173"	3.209796452	3.040401515	2.463073103	3.284632576	2.922178815	3.092883966
"AK127177"	6.292824073	5.86692281	7.068737441	6.477892615	6.51545385	6.363691489
"AK127178"	3.527383169	4.421862859	3.371823681	4.074539688	5.04256117	3.39318278
"AK127184"	4.315928453	4.604231482	5.285716618	4.766452051	5.202829078	5.264085988
"AK127186"	5.724516582	5.173055457	5.791324409	5.863992947	5.439393751	6.238651218
"AK127189"	2.275364696	2.331762533	2.823035987	2.696439021	3.240375394	3.115998713
"AK127199"	5.672066038	5.861751944	8.151985623	6.349487361	6.539771439	6.294054587
"AK127208"	6.501334044	7.826231949	5.89442976	6.555280872	6.125444468	6.86099879
"AK127222"	4.68730709	3.453201482	4.467664235	4.415123157	4.283040185	5.201876903
"AK127224"	4.273926112	4.087165785	4.162129455	3.259227284	3.746054735	3.883591493
"AK127225"	6.72589654	6.724794861	6.815298749	6.464655199	6.628767764	6.923354824
"AK127228"	7.933340707	7.901641671	9.113677842	8.946111185	9.804424372	9.738660103
"AK127229"	10.49620976	8.807817927	7.442574484	7.849037225	8.122514838	4.924133149
"AK127234"	2.991317757	3.272441301	3.435415241	3.187245166	3.788497793	3.16998912
"AK127235"	8.849506438	8.581868286	8.341431203	7.571201243	7.981951379	8.311464515
"AK127243"	5.488097204	4.21490191	4.339258555	3.0739573	3.190962456	3.253883404
"AK127250"	3.486804458	3.796099328	3.541564399	4.361922725	3.853736218	3.461057013
"AK127252"	7.026105097	6.499997322	6.962199643	6.548573798	6.522672543	7.146442411
"AK127260"	9.172170701	9.415930806	10.08651589	10.250032	10.15786139	11.08135993
"AK127261"	3.699540528	3.876860697	5.035021195	3.775145383	4.638027485	4.571974055
"AK127264"	10.90856323	10.79331938	10.87007492	10.93274839	11.28895164	11.03544659
"AK127266"	2.958898341	2.470328613	2.862748926	2.828854955	2.592923408	2.525542733
"AK127268"	4.114058795	4.640019294	5.977854597	3.725359441	4.971143452	4.412916983
"AK127277"	4.090531667	4.047878607	3.650373968	4.525686798	4.26865147	4.395378183
"AK127279"	6.72404311	6.190812368	6.643913896	5.554453785	6.253809674	5.95124974
"AK127284"	3.397049936	3.110346538	3.167438218	3.439942224	3.843008992	3.964583463
"AK127285"	6.186627327	5.728965349	5.157112447	5.040134071	4.262049731	5.002184929
"AK127291"	4.780499086	5.231735754	4.800589331	6.005271972	5.762263761	6.359746047
"AK127293"	7.555551606	7.77831504	7.608705028	8.337396672	7.642524689	9.371158276
"AK127296"	3.342924474	4.455557376	3.218347209	3.858935843	3.979266269	4.091987498
"AK127297"	4.399492417	4.459759467	4.093399605	4.751078037	4.65389695	4.504436072
"AK127300"	4.027649495	4.618978611	3.343990468	4.531755733	4.221498189	2.888032075
"AK127306"	5.144650086	6.309001516	4.960168788	6.134781559	5.659102536	5.64652271
"AK127311"	7.335376062	5.696194174	5.954552286	5.84022906	6.245893019	6.623135265
"AK127315"	6.699230955	6.638648773	7.047868794	7.612447604	5.876249256	6.877724621
"AK127323"	11.14385995	11.79536038	11.39768292	10.63016973	9.65158991	11.02731429
"AK127326"	10.61519198	10.69514563	10.01793638	9.880894403	10.04456147	9.442617816
"AK127327"	2.907352184	3.198761295	3.609234893	3.932259642	2.241138491	3.195757039
"AK127329"	5.945731761	6.375395716	6.391393115	5.373220141	5.674522796	5.517124486
"AK127333"	9.34396849	8.942002434	8.809270052	9.471845889	9.38607674	9.017392489
"AK127339"	9.594527836	8.428778054	9.204347142	8.899550276	8.303010801	8.683998855
"AK127341"	6.114162934	5.251847831	4.761013945	5.242949229	5.051798408	5.11594047
"AK127347"	3.177455418	4.012774247	3.505141448	3.475850139	2.894235719	3.909696312
"AK127352"	13.03164102	13.67375499	12.95697132	12.87407214	12.9080447	12.84209665
"AK127356"	11.81382623	11.54677222	12.25257387	12.08344898	12.41439738	13.16160599
"AK127359"	5.747271915	5.442797561	5.045954009	5.363437439	5.320018868	5.42618423
"AK127365"	11.15235634	12.53326095	10.98285985	12.5071999	11.52799261	11.70411957
"AK127385"	6.670484886	6.026390648	5.357361979	6.362852079	5.221072783	5.874292869
"AK127388"	4.54462139	4.433920884	5.927695012	3.630265669	4.986643022	6.167382015
"AK127390"	4.070870146	4.010869333	3.63611415	4.786559771	4.521534486	4.438871677
"AK127393"	8.716687787	7.351985143	7.509170885	7.186016158	7.838421749	6.951212433
"AK127400"	4.330830851	4.357953088	4.084846647	3.896426865	4.049578495	3.31736196
"AK127404"	7.35892543	8.300318695	8.466280841	7.473512566	8.75561668	8.083716521
"AK127408"	3.590554116	4.204970153	3.391479042	5.03266952	4.338246117	4.100927203
"AK127414"	8.546346209	8.368082539	7.313884328	8.41052004	7.307083294	7.969393429
"AK127419"	9.863547162	9.425778602	9.298412714	10.60145882	9.745871263	10.95671701
"AK127421"	4.96095646	4.73649123	4.815022016	3.868173119	4.533912144	5.087089389
"AK127423"	6.053161308	5.166872077	5.23368486	5.666143032	5.651516724	5.148710445
"AK127427"	7.440227181	6.072230165	6.843349512	5.590649921	7.464272092	8.124128034
"AK127434"	6.225085942	5.982870399	5.594835149	6.414194742	6.500387792	7.13937433
"AK127436"	4.3054015	3.777156666	3.029647235	3.797977911	3.928360847	3.815647152
"AK127441"	3.707723556	4.179495126	3.642158582	3.676831556	3.160742744	3.568129417
"AK127448"	6.743426103	6.432860887	6.173850999	5.391788338	6.584104142	5.582944322
"AK127450"	5.744088421	5.551094529	6.486539013	6.112714726	5.203800197	6.639611313
"AK127453"	8.865941387	9.522513073	9.573888752	10.03911495	8.943399204	10.29407642
"AK127457"	9.237159758	9.445292181	10.33982095	6.381160489	6.136150363	6.946673554
"AK127460"	4.425459305	3.137913322	2.852478324	3.086308223	2.24899016	3.385651911
"AK127462"	6.205126597	6.032530678	5.974162168	7.111200368	7.192967394	7.311833671
"AK127468"	7.23504154	7.271914908	6.640897075	6.181756546	6.85319975	7.358201071
"AK127471"	3.175859887	2.809414444	4.428624817	3.253429622	4.050118553	4.32998465
"AK127479"	6.784628303	6.436325106	6.08379416	6.933518347	5.737824644	6.82643027
"AK127482"	8.449921591	8.011709192	8.10264396	7.789917009	7.372928598	7.147437976
"AK127484"	6.625507217	5.796252508	6.060373856	5.850486912	5.939659133	5.532722154
"AK127486"	6.055681562	5.857831743	5.105284166	7.234658427	6.836156422	6.145441062
"AK127488"	4.404208304	4.707811888	4.277240898	3.648281355	3.627104842	3.718810943
"AK127489"	4.178826165	3.572525918	4.625311408	3.530969649	3.742167939	3.925913993
"AK127493"	8.31420618	8.759398549	8.059552129	8.320918757	9.106134976	8.228595536
"AK127494"	4.465687203	4.264326242	3.995927661	4.24627126	3.937024176	5.511268776
"AK127496"	9.397554849	9.249921468	9.873860404	9.834152453	10.34665079	10.5242266
"AK127498"	5.241680045	5.453985013	4.841907723	4.125246072	5.071449491	4.399130069
"AK127499"	2.333910275	2.876566059	4.081501547	2.261711329	2.682168747	2.971718276
"AK127504"	11.14841487	10.38173587	11.39697622	12.05525779	12.01866293	12.63257914
"AK127505"	7.079977509	7.294821058	8.460895293	7.308425498	8.113473393	8.886244981
"AK127507"	4.533357768	5.15082772	4.650609484	5.214455126	4.550783718	4.788189764
"AK127519"	9.003472937	8.972713617	8.436445462	9.401741381	8.911457305	8.462368528
"AK127522"	3.232338417	3.304350409	4.002000352	4.941970166	4.408501283	3.949478905
"AK127524"	11.2899784	11.32324159	11.66370859	12.46805416	11.67432448	12.05531366
"AK127525"	12.72094878	12.32107674	13.01718493	12.75348644	12.7390965	12.74824123
"AK127527"	4.203451766	3.894623774	5.343954948	3.527971113	5.044647662	3.668357436
"AK127532"	2.877960147	3.156056776	2.618896412	3.611184186	3.365188598	4.31750668
"AK127534"	4.317398142	3.379426889	3.896145886	3.757044588	4.503386901	4.0900743
"AK127536"	2.769073492	4.139191145	3.633163805	3.301002256	4.967099423	3.889609823
"AK127538"	5.54118027	6.035808633	5.33815696	5.475182184	4.420030942	4.857563051
"AK127539"	7.168785424	7.241687671	7.450804627	6.908660418	7.028109397	6.813805557
"AK127541"	12.05340649	12.34072017	12.03969954	12.02982348	12.2395746	11.80652453
"AK127547"	5.999713687	5.010650062	5.548563009	5.048166421	4.798657128	5.329819654
"AK127556"	8.168648554	7.707675248	8.582315885	8.244430438	9.120521722	8.343869695
"AK127569"	12.48256782	12.10557679	12.12450608	12.0941186	12.75451098	12.2944394
"AK127583"	10.8544906	10.41134341	10.52186363	10.87575572	10.97689809	10.97785195
"AK127586"	8.28373985	8.500494954	7.246287414	6.159913709	7.321763979	7.552571506
"AK127592"	9.264209639	9.420581561	9.545695252	8.756150643	9.530486127	9.442565361
"AK127597"	3.091530593	3.987430019	3.310558254	4.277821133	3.678511409	4.136191386
"AK127606"	3.353732608	3.591320374	3.838276133	3.155959664	3.762114904	4.742356599
"AK127610"	7.051618983	6.916543523	8.237495842	8.154934026	8.510815586	9.441410232
"AK127614"	8.991991425	7.453678071	6.946361251	8.592974222	6.953875159	7.904742387
"AK127617"	11.71270831	11.45332929	11.77405565	11.48953947	11.05608973	10.76260328
"AK127634"	10.14862669	9.968710131	10.02526818	10.21237126	10.55852126	10.21786648
"AK127639"	4.082711104	3.279352428	4.337661146	3.684190366	4.736377576	4.433059591
"AK127646"	4.584511588	3.866769536	4.851674094	4.224325882	3.818042704	5.237479589
"AK127655"	5.293745677	5.210474588	3.676831556	5.069762306	4.738400362	4.673669483
"AK127658"	5.523725034	5.171895339	5.892016945	4.811496719	6.36061009	5.503329652
"AK127669"	2.892391026	3.570924325	2.830559573	3.131474248	2.789645796	2.791459864
"AK127673"	8.448336875	8.991945522	8.618432857	8.879105335	8.431695243	9.211273376
"AK127677"	12.80906035	13.18919097	12.88566768	12.68903861	12.65834635	12.68958325
"AK127678"	4.192217842	5.52992087	3.529408689	4.558965543	3.525530205	3.343123519
"AK127681"	6.40542742	6.279876115	5.395299344	5.776501464	5.457761717	5.138298426
"AK127692"	4.525279622	4.626947203	5.628910627	4.8324698	4.875509778	4.893740796
"AK127695"	5.690436652	5.000941953	4.313499825	4.849804152	6.039531045	5.910775827
"AK127696"	7.179196521	6.865567498	7.250009376	4.368740417	6.0930298	7.065486147
"AK127700"	7.393868345	7.98373526	7.534623489	6.009723385	7.359683682	8.352012077
"AK127717"	5.559920031	5.326307235	7.151085563	4.998746114	4.466248616	5.906366321
"AK127719"	6.741055692	7.336608315	8.218316207	6.918616408	6.98622888	7.846906333
"AK127721"	9.370221398	9.375480212	9.538152452	9.563151455	9.514581711	9.775744915
"AK127722"	3.951942084	3.565658099	4.255145681	3.962798859	4.202488248	4.12589076
"AK127723"	3.066795292	3.115998713	3.637250861	4.18628661	3.182183769	2.959213739
"AK127729"	4.166755609	4.938577501	4.142830011	4.27654133	2.712155532	3.446428284
"AK127730"	3.631942409	3.24389753	5.76354702	3.469703675	3.531406415	4.496417608
"AK127735"	5.151595024	6.074929243	3.276392442	4.129489102	4.639614207	4.633233567
"AK127740"	3.747473336	3.97329901	3.567119488	3.518195197	4.215608712	3.80868365
"AK127744"	6.734990004	7.272255592	7.651590627	6.741700226	6.873220154	5.656770926
"AK127745"	4.61572232	5.145318775	4.718449309	4.297961725	4.919878728	5.807542975
"AK127749"	12.19645791	12.17634765	12.03193339	12.26079301	12.38436855	12.13687381
"AK127755"	4.263515224	4.509689509	5.019234875	3.772856906	4.978305475	4.939710843
"AK127759"	7.548373428	7.4731383	7.562196624	7.631431733	7.742876633	7.021277612
"AK127761"	2.657228401	2.105912698	2.778502974	2.954922129	2.940035163	3.184026332
"AK127766"	8.078776863	7.966294908	7.510738854	7.600828737	6.820587455	8.174987582
"AK127768"	2.958063131	2.847636188	3.256904978	2.893983426	3.233090432	3.637668203
"AK127771"	3.59649392	4.217936378	3.832221664	4.977934713	3.838830781	4.421391632
"AK127773"	3.373801311	2.909907481	2.842214554	3.238679876	3.788497793	2.915061919
"AK127774"	10.87480088	10.69826676	10.51593258	10.52374267	10.52013826	10.6428131
"AK127787"	3.802885958	4.474754011	3.779501375	4.216268599	5.355953599	4.040454121
"AK127788"	7.774928687	6.929975583	7.543128512	7.502142805	6.522788652	7.458771599
"AK127789"	6.836959251	6.701494996	7.101661631	6.315171304	6.722065676	7.225373271
"AK127800"	4.740436507	4.536792714	4.907981822	5.180784391	5.864782913	5.838044126
"AK127805"	6.493419974	7.965967784	6.275515553	6.773426728	6.837214144	7.914789927
"AK127828"	4.185700071	3.618685023	4.389793936	4.09760237	3.972132008	4.026286616
"AK127830"	3.44888774	3.454649693	3.344430849	2.970080575	2.921341113	3.689992382
"AK127833"	11.85530841	11.54891374	12.13963717	11.92738398	12.32932781	12.18545039
"AK127836"	13.34882149	12.986287	13.06817752	12.88447382	13.58509437	12.9526979
"AK127846"	3.23987153	2.992097675	3.604854153	2.952706308	2.864334741	3.712859865
"AK127847"	5.889008632	5.549040704	6.657299869	7.223080758	7.399281343	6.778173087
"AK127855"	3.619812074	3.427954737	4.331483092	2.771885579	2.9640289	3.659022592
"AK127860"	7.839215128	8.898546671	7.281683415	7.532430737	7.65658861	7.508759813
"AK127864"	11.30877433	10.08702188	10.29534628	10.7783451	10.54830146	9.952327305
"AK127865"	4.964255372	3.779721981	4.280265971	4.916242546	3.845530195	3.813288667
"AK127866"	6.788141466	5.704304843	5.495666385	6.122687212	6.155401144	6.219611912
"AK127872"	10.0301392	9.92496849	10.44227495	10.13870787	10.55106155	10.63217186
"AK127880"	13.50975304	13.72227799	14.00894884	13.72874601	14.22491513	14.16332441
"AK127882"	3.806726182	3.802885958	3.366797788	5.366675413	4.308390001	3.8766741
"AK127889"	8.989745586	9.098030767	8.940530903	8.628945976	9.033299376	9.590046546
"AK127901"	9.651400839	9.472882915	10.41411037	8.104142155	8.0902453	8.535778871
"AK127902"	8.870198862	8.630969278	6.81495795	7.869087307	7.102314842	6.723461632
"AK127907"	3.882369156	3.861915675	3.086953565	3.680031737	2.798548268	3.081987195
"AK127911"	12.86584274	12.69900782	13.37754474	12.88066033	13.36398152	13.87231049
"AK127914"	6.745065188	6.192908233	5.709185849	6.615341253	6.319659478	6.919771491
"AK127916"	7.194468287	6.469005182	6.155148119	6.369019716	6.72118397	7.217775502
"AK127925"	7.337161593	7.588125446	6.174827836	6.368120527	4.911902459	4.287265421
"AK127926"	12.035518	11.83346472	12.27497747	12.49619465	12.36895491	12.71591679
"AK127929"	9.213066784	8.842684733	8.256205386	9.232542526	8.782305025	8.404784788
"AK127934"	3.972040077	3.725097634	3.44888774	4.021195425	4.10818988	3.337497027
"AK127951"	3.51130357	3.015497569	3.879607754	5.017703706	4.411412686	5.112750168
"AK127954"	7.292438516	7.177974582	7.716271425	8.108983851	7.883709394	8.037719902
"AK127957"	4.274947431	4.406978771	4.910051442	4.355777454	4.294686909	3.720048579
"AK127958"	4.093991095	4.193913641	3.890067242	3.888752989	4.187474808	4.728481091
"AK127962"	7.202304088	6.230731397	5.250124052	6.784242222	6.728670189	5.931534147
"AK127969"	3.725359441	4.313746499	5.726403466	6.771981949	5.595199288	5.735779392
"AK127974"	4.250703926	3.873498251	3.527070336	3.931995008	4.448517767	4.187308519
"AK127979"	3.549472034	4.130560267	4.516059285	4.364985572	4.036635201	4.324140934
"AK127982"	4.494639614	4.245541298	3.957413189	4.550685229	4.850739426	5.039252471
"AK127994"	11.83643422	11.90889466	12.56325565	11.75950154	11.93696718	11.9701562
"AK127999"	4.437314309	3.252703273	3.559871098	3.3518827	3.263845694	3.547560877
"AK128005"	3.943246224	4.379364503	4.666995128	3.622543863	4.504607681	4.16951618
"AK128007"	4.248982573	4.980582888	4.082711104	4.747140305	4.332579052	5.091742141
"AK128012"	11.75221504	12.28378736	12.1812384	12.05014522	12.18863452	11.67557219
"AK128014"	6.76140895	6.79628496	6.94875151	9.137331886	7.195277706	8.438300338
"AK128032"	3.672866569	3.274261661	4.48525292	3.304277388	5.190547701	5.183228442
"AK128036"	3.499731105	3.386645427	3.997075581	3.59878204	3.075720871	4.521119854
"AK128039"	2.489337409	3.419741124	3.059684069	3.18935017	3.20030032	3.546487053
"AK128040"	7.113425468	6.919194661	6.888448592	6.195003027	6.173585201	6.662175586
"AK128041"	5.960970356	5.228149125	7.099442496	6.377502077	7.255140014	6.443377897
"AK128046"	4.823097147	3.747752593	3.689656994	4.598347338	4.506754256	3.904252863
"AK128048"	3.582375354	3.979668697	3.700228847	4.516714886	4.062665729	4.77119892
"AK128053"	3.116714076	3.469547398	3.152783741	5.517754412	3.30407291	3.601411277
"AK128056"	4.092334311	3.46010035	4.301126671	3.537706077	2.874836303	3.347849879
"AK128061"	8.414993401	8.78449155	6.763426182	8.840108496	8.014743032	6.447508118
"AK128062"	11.50834422	11.57887038	12.35752451	12.1218655	12.86706668	12.17951817
"AK128065"	5.606995866	4.838906398	5.599874171	4.758857461	4.945162879	4.75577422
"AK128066"	10.93981176	10.84662236	10.25547394	11.15139125	10.68835479	10.71566767
"AK128073"	5.98566664	6.421403414	6.2105155	5.429572448	6.395361045	6.137858006
"AK128074"	3.784441165	3.521138703	4.067827989	4.51825186	4.31210605	3.785874834
"AK128076"	6.247876259	6.510374914	6.084527792	6.0949222	5.841319029	5.574255945
"AK128082"	4.44379891	4.99458425	5.352073449	4.908668823	5.30132425	5.253652749
"AK128083"	3.746807197	3.253369107	3.497305784	3.356157899	3.201790667	3.418985977
"AK128086"	3.642435879	4.643452179	4.384056716	5.713775535	4.401780626	5.14029195
"AK128087"	13.46915869	13.15578935	13.09971764	13.43188097	13.37308802	13.26408638
"AK128090"	6.114937493	6.146260121	6.966124721	9.01289741	7.219099773	9.397901767
"AK128091"	3.861965286	3.745807412	3.936242174	4.295847896	4.143205641	4.402169602
"AK128093"	3.296912537	2.911921628	3.666858826	2.817664184	3.128854267	3.400264666
"AK128099"	5.858659897	5.646597589	5.303050085	5.147392183	4.805426606	6.499070928
"AK128101"	4.035043196	4.323823993	3.825846671	4.81866142	5.266696604	7.322942133
"AK128106"	10.72209369	10.77396024	10.31545528	10.96617506	10.4848985	10.2188923
"AK128108"	4.653730749	4.545183814	3.799905845	3.299244658	3.512087794	4.229887812
"AK128124"	11.50895932	10.07273314	11.60113764	12.01976188	11.73701135	12.14968111
"AK128125"	7.285316209	6.752056777	6.604181064	7.341187883	7.386337614	7.175505639
"AK128128"	7.058204998	7.882685841	7.091613101	7.483211976	7.372885079	8.464870397
"AK128129"	3.893449585	4.55209421	4.427451973	3.413946048	3.676831556	2.783854729
"AK128135"	2.651269873	2.157561176	2.691422497	3.190804468	2.906101707	3.664778631
"AK128146"	3.171687219	4.090167479	3.187878573	3.75893206	2.729422253	4.424330919
"AK128150"	7.033011059	7.421405098	8.745530467	7.776983027	8.436046875	8.579142427
"AK128152"	4.146476014	4.117254521	3.884216929	5.043436377	4.462340305	4.627081489
"AK128153"	3.570924325	5.419120854	4.513484429	3.844295256	4.832257114	3.199358255
"AK128156"	8.478990809	7.542534333	10.19835307	7.372225171	8.613755215	8.876435908
"AK128158"	11.3059479	11.12872051	9.645221235	10.74650089	10.31227853	10.55007077
"AK128178"	3.711858288	3.76644675	3.125452734	6.073143276	3.581411509	3.750820857
"AK128179"	6.561874452	6.831787323	6.282224793	6.245067765	6.956295997	7.14406473
"AK128181"	3.602480635	3.206315017	2.653105889	4.852518274	3.71776963	4.232683778
"AK128185"	5.364432358	5.123074332	4.670902637	5.480255426	4.356312866	4.618843568
"AK128189"	7.632987929	8.367937565	7.964380148	7.469936431	7.42809548	8.308498765
"AK128195"	8.527303403	8.964059522	8.285800755	7.867769234	7.819920403	8.615264733
"AK128197"	4.873035547	5.716368152	6.307279148	5.682312038	6.979422909	6.663812821
"AK128198"	7.602805741	7.334313515	9.156461086	8.001048954	9.730550464	9.470804865
"AK128204"	5.056132616	4.584818224	5.247954089	6.260957158	5.016273444	5.446689635
"AK128206"	6.427337989	5.731533552	6.668211333	5.90526665	6.109421158	7.14705734
"AK128211"	5.755608669	5.550478996	4.598079306	6.868275616	5.955710345	6.095610114
"AK128212"	8.203223184	8.046437037	7.948043027	9.561201629	8.872597319	8.840108496
"AK128213"	3.014605243	4.041365655	3.443712728	3.399649634	3.780793017	2.766319529
"AK128214"	3.425217582	3.705137467	5.310547348	3.868173119	4.141865992	5.383773402
"AK128219"	8.086856994	8.21430552	9.359752854	8.772796217	10.15119924	9.831733971
"AK128221"	6.873220154	7.639767575	7.448355874	6.110743246	6.0493781	7.652475022
"AK128224"	5.012877023	4.667551559	5.287660672	5.109302048	4.229464873	4.449079295
"AK128225"	5.39943431	5.990666746	7.081691139	6.306564836	7.719236158	7.375837039
"AK128227"	3.070423677	3.182104295	4.581779051	3.00027048	4.629997675	3.027631803
"AK128228"	3.068430055	2.699018519	3.057120971	3.682696887	3.22583018	3.496053234
"AK128234"	4.643942749	4.768554878	6.139882827	5.154931495	5.496650887	5.952685343
"AK128235"	3.50953117	3.897530872	3.5930071	3.564804938	4.891375439	4.100927203
"AK128236"	6.271750604	8.63083972	5.814196628	4.333459514	4.22932643	5.622400368
"AK128239"	4.795818887	4.834337045	5.612429173	4.927858537	5.414964236	6.965484173
"AK128253"	7.056975794	7.173834013	7.583889849	7.451271292	7.304919845	7.827406858
"AK128258"	9.723333976	11.76811897	8.616723059	10.1860517	8.95809388	10.19073917
"AK128261"	5.496376061	5.004546335	5.41634998	6.021892755	5.899352089	5.403482474
"AK128263"	5.450214896	5.072204436	5.291120958	4.27785832	4.465256202	4.862932375
"AK128269"	5.456178611	5.6486265	5.915616504	5.190784718	5.459041382	6.777424976
"AK128271"	3.727909566	4.258307857	3.797262055	4.116181746	4.066631714	4.048227465
"AK128274"	11.31316024	11.56035084	12.00376367	11.09532627	10.45866724	12.68124349
"AK128281"	2.769708276	2.124559742	3.017155829	2.950505741	2.299010149	3.358593184
"AK128283"	2.901301362	2.665051614	2.548732532	3.192288869	2.792105706	3.226200229
"AK128286"	3.425365306	3.454794435	3.45368877	3.483403059	2.724322845	3.742340429
"AK128290"	6.590678362	6.057898608	4.998488888	4.96597817	5.560345064	7.280072912
"AK128302"	12.46284471	12.37913963	12.55279384	12.74368103	13.06890748	12.91727387
"AK128310"	7.386107358	7.217876294	8.206484014	6.661597126	7.534130877	7.707776004
"AK128317"	10.08208729	9.882522463	10.47366395	9.36487289	9.720615873	9.479732173
"AK128321"	3.597733769	3.609234893	3.469456229	3.551097606	2.821036664	3.276392442
"AK128322"	8.66308626	9.112041179	8.790129836	8.441785144	8.832617901	9.395221357
"AK128336"	3.869881274	4.05067582	3.517930742	5.481941475	3.471811756	4.085764554
"AK128353"	5.81217217	4.918796466	5.26448764	4.784666251	4.588216914	5.114783447
"AK128355"	5.161516886	4.140222408	4.301126671	4.085237678	4.320795135	5.057666877
"AK128364"	3.25790071	3.568737466	3.270768126	2.819402507	4.066631714	3.002972494
"AK128367"	3.958527196	3.373314119	3.9795681	3.475746399	4.223963073	3.878470322
"AK128368"	4.704783453	4.099892696	5.277850883	4.390406304	5.34508407	5.098436402
"AK128370"	6.24631497	4.988002938	5.165248709	3.6879453	3.584517601	4.151875049
"AK128371"	8.669060437	8.944365948	9.174544491	8.778141211	8.408964429	9.093871232
"AK128372"	5.942868685	7.963024368	4.67410468	4.253921213	4.930685305	4.685844862
"AK128375"	4.362476902	4.068111852	3.306437243	3.501056924	3.647049665	3.320657964
"AK128381"	10.11748882	10.53626839	10.05571952	9.711371694	9.880140616	10.28375698
"AK128382"	5.831573271	6.185587095	5.495221861	6.456375773	6.286038344	6.94650045
"AK128384"	7.789212141	8.899550276	6.340316577	4.747140305	4.10818988	4.353160944
"AK128386"	8.099216818	7.676048036	8.467410732	7.971097457	7.463313471	7.74661576
"AK128387"	9.552471794	9.094019079	9.463981631	8.817387585	8.901611203	9.424736954
"AK128388"	5.381515265	5.607649891	4.943504113	4.50432801	5.36638167	5.128553241
"AK128390"	3.670738383	3.753433388	3.468674541	4.177527175	4.742238015	4.201226085
"AK128395"	7.76101594	7.517901618	6.166416191	6.870868958	7.150363689	7.137994243
"AK128397"	4.075874867	2.804507945	4.460552551	4.006298024	3.632442725	3.796099328
"AK128399"	5.749389455	5.017507742	5.195737357	4.902459533	6.15959286	6.13186519
"AK128407"	9.118731919	8.989178754	9.973223086	9.675456059	9.426948615	10.2850215
"AK128408"	8.588070338	9.180881089	8.033112954	8.135279363	9.601693546	7.290731261
"AK128411"	8.654841142	8.642450681	9.377635466	9.767332188	9.371579553	9.888825121
"AK128414"	5.082187371	6.569111289	5.300577699	4.52971477	5.325062549	6.116046553
"AK128415"	7.946630864	7.692886058	6.890576802	8.541145414	7.312505446	6.992712924
"AK128417"	3.92498348	5.541040843	4.306393494	4.6703305	5.099370956	4.866423373
"AK128423"	9.332144886	9.064055873	8.678359993	8.596229644	9.004321606	8.551196067
"AK128430"	5.313140621	5.109139039	4.156501789	5.203279476	4.522181326	4.482222291
"AK128431"	7.032359861	6.545188448	5.961500629	7.392103579	7.348812235	6.560384809
"AK128439"	5.420125289	5.589152249	5.143373009	4.581501897	4.766107467	3.937005338
"AK128440"	4.274820737	4.187775663	5.480471945	4.418635239	4.810401972	5.557642902
"AK128441"	5.032144935	5.28743905	4.672623345	5.558595204	4.819157224	5.942650558
"AK128447"	5.068000034	5.004177761	4.235711745	3.972903989	6.106143091	4.445064522
"AK128453"	4.349612972	3.795081172	4.487357715	4.464217354	4.021284275	4.472266801
"AK128457"	6.548874299	5.103098934	5.393175914	4.91238161	5.810718146	6.100313317
"AK128469"	8.950635793	6.782402012	7.653375357	7.957602399	7.32254832	7.260000243
"AK128476"	14.53237137	14.06942903	13.824558	14.83026291	13.34472951	15.32962883
"AK128478"	6.275515553	6.756601687	6.900045627	6.86746532	6.028166874	7.938126386
"AK128490"	8.993314605	8.763103787	9.219494542	9.33543301	9.425019054	8.833162708
"AK128491"	3.06502077	3.565146263	2.986410935	2.449719831	3.010260662	3.240070043
"AK128495"	11.6947472	12.75370021	13.78334736	11.3548286	12.09912018	11.60239475
"AK128496"	6.523102416	6.447260142	6.900136221	6.55258457	6.419287746	7.554789894
"AK128497"	6.58297442	5.915824418	6.396919828	5.484163916	6.047069367	5.950564062
"AK128498"	4.696071734	3.337325751	3.269167832	4.407250766	4.446037824	5.304124032
"AK128500"	5.015475268	5.008652713	5.40173285	4.892978671	4.863705579	5.26442008
"AK128501"	5.243116846	5.273437561	4.293157096	4.286940273	4.326904015	4.404439947
"AK128503"	10.67128161	10.69068806	10.67920403	10.73024238	10.66862097	10.78656516
"AK128528"	6.353436218	4.477360003	3.866027656	2.930756258	4.797697836	4.702314004
"AK128534"	2.982783713	2.517754412	2.597388149	3.13976416	3.555975628	2.652279971
"AK128535"	3.432959407	3.543273152	4.018803286	4.159055933	3.169844849	3.770406216
"AK128539"	2.959399235	2.934818407	3.055941803	3.759187799	3.856776588	5.054401363
"AK128541"	5.245130531	4.276035048	5.64672718	6.682113955	6.287632971	6.710540595
"AK128544"	4.1568577	2.731661164	3.590218751	2.996515293	6.422806533	4.034180493
"AK128548"	7.779082394	7.681719113	7.76787259	7.913660762	8.91019209	7.789538861
"AK128549"	6.309774639	6.347063227	5.741515525	6.362476902	6.793591605	6.297895714
"AK128551"	7.392082107	7.032762074	7.380047137	7.33282338	7.315427656	7.48365941
"AK128554"	10.44490048	10.63875528	10.43673881	10.76048652	10.48590345	10.93321078
"AK128558"	6.0871	5.98924121	5.493977103	5.621225512	6.039397248	5.373919605
"AK128570"	4.758409787	4.151323063	4.280340217	3.555681203	3.59488291	3.279916962
"AK128573"	3.645690132	4.512612481	3.844295256	2.925676674	3.085220679	3.333137456
"AK128575"	4.977444794	6.035439163	3.909341095	3.887242553	4.679277404	4.249248114
"AK128581"	4.844611621	6.420430188	4.871000845	5.061071956	6.452284078	6.255989731
"AK128585"	3.853346987	4.100725406	3.874895306	4.97044876	3.752020639	4.406176087
"AK128588"	10.16878154	10.99314956	10.03240023	10.78593154	10.15346412	10.66159437
"AK128589"	4.078370732	4.162572598	3.284055075	2.901590992	3.960650709	3.775145383
"AK128602"	2.621688537	3.076832696	2.561301694	3.434161152	2.821036664	3.085713574
"AK128604"	10.86788365	10.13532965	9.873125546	10.65024461	9.996257527	9.594410827
"AK128605"	3.895418963	3.853287096	2.943902578	6.452485067	6.336254819	7.607762318
"AK128606"	4.088599576	4.235344128	5.942369056	5.006652594	5.616854626	7.26060721
"AK128620"	11.11066783	10.97889146	12.93445375	9.998416111	9.229952684	11.29060998
"AK128624"	7.679750316	7.863717347	8.499405439	7.029981762	7.70610503	7.779800761
"AK128631"	5.279746139	5.291047265	4.391485916	6.820141937	3.969509703	4.53455346
"AK128633"	3.023344076	3.484189701	4.237204223	3.717605143	3.366797788	3.839012256
"AK128642"	3.200802504	3.279976373	3.015444045	3.665517842	3.913224529	3.675149744
"AK128653"	11.7448042	12.04229207	11.4958304	11.76413264	11.74316545	11.78858878
"AK128661"	11.52592669	11.02247754	11.9793238	12.4505559	11.35876327	11.00276158
"AK128670"	9.545011749	9.665445181	9.746056247	9.591706342	9.99004651	10.09650288
"AK128671"	7.218458617	6.963641735	7.126310065	7.294157542	6.839911732	7.354052748
"AK128680"	5.29088144	5.017026625	5.130543794	5.616392988	5.654512875	5.109561152
"AK128682"	12.36637692	12.75591414	12.36962243	12.49475465	12.96245366	12.49475465
"AK128685"	12.13032	11.62486325	11.62038874	11.95661679	11.90864222	11.88656394
"AK128686"	8.998711425	9.124596961	8.888664112	9.051606477	9.218494944	10.00601366
"AK128695"	13.36345814	12.81990821	12.5607779	12.99280592	12.970238	12.86408593
"AK128697"	5.940573185	6.028412233	6.821222943	5.757535355	5.771114386	5.59516049
"AK128700"	8.933383496	8.942063446	8.712712699	7.728463405	8.844492365	7.513230955
"AK128701"	10.16233619	10.29437641	9.735617284	10.38583555	10.10436222	9.949367134
"AK128703"	3.869881274	4.834382558	3.045093438	3.885027637	4.397625009	5.38881636
"AK128704"	8.039532142	8.171747256	7.320289706	7.38303808	8.261930829	6.787446831
"AK128705"	3.102742104	3.801065509	4.059649463	3.459011864	3.866551957	3.693698816
"AK128707"	6.232503433	5.381106832	4.882823986	7.242660616	6.431409013	6.785181723
"AK128712"	11.14184926	11.08521762	11.796016	12.01645572	12.5643119	12.39108854
"AK128718"	4.460323191	6.099749657	4.941843437	2.813401552	5.593374688	5.283125404
"AK128724"	8.114891177	7.324916786	7.056983379	7.30657486	7.194533293	7.895238993
"AK128731"	10.85460662	10.62272358	10.76989345	10.74948918	11.2611753	10.85482227
"AK128753"	3.991236113	5.580661071	3.470771113	3.619413011	3.387362541	3.340576511
"AK128758"	6.040419051	5.577483211	4.854289943	5.309754634	5.055364873	5.567849628
"AK128769"	4.121048566	3.700961214	4.398671876	3.14218468	3.4224214	3.625913363
"AK128779"	5.303068356	4.50432801	4.71759966	5.283292122	3.609234893	3.849008442
"AK128790"	4.117096566	4.645707422	4.441742408	3.871863357	4.179853371	3.787777216
"AK128798"	6.646683984	6.550655989	7.417314146	6.642053137	6.192703123	6.615488395
"AK128800"	3.225089799	3.203999822	3.209796452	3.639081633	3.85623876	3.659308085
"AK128808"	3.778975987	4.273471131	3.907919351	4.061776198	3.989329779	4.865498215
"AK128812"	7.16901702	7.887051809	6.7892741	7.08018756	6.342926251	6.913096447
"AK128825"	3.381477196	3.959890684	4.596953027	3.474072566	4.601387504	4.392482293
"AK128834"	12.1572531	11.92021208	11.92762361	12.30527378	12.38461036	12.37522866
"AK128835"	3.7093899	2.846854321	2.581423561	4.858005869	3.435655261	5.755290866
"AK128836"	7.873044778	8.131769008	8.501357533	8.492839402	8.288105201	8.629747479
"AK128840"	5.663933761	5.037360256	4.535350037	4.088362124	4.512751522	4.89977985
"AK128841"	4.544936622	3.179335878	3.93319492	3.236308921	3.213393945	2.633663697
"AK128842"	11.6327467	11.57277492	11.46925098	11.86381908	11.7644342	11.98031369
"AK128845"	5.931304844	4.396680125	4.351161865	5.314029397	4.926070602	4.406516262
"AK128847"	9.593085183	9.588341548	8.655269888	9.422249613	8.288243655	9.494654213
"AK128849"	7.837489176	7.317602549	7.291519759	7.404880137	6.466119706	7.187347124
"AK128864"	4.423517665	5.366469099	5.372450688	5.44278761	6.050915205	4.567320313
"AK128878"	3.369480443	3.030848082	2.738962344	2.315624192	3.057120971	2.638398262
"AK129503"	2.102960411	2.574271084	2.437627248	3.524665509	1.847195187	2.720913199
"AK129520"	4.015684888	5.861471573	4.548516772	3.522846704	2.78947887	3.421640728
"AK129538"	11.23814765	11.61160674	10.93856405	11.44492548	10.79831934	11.04913546
"AK129545"	3.984516439	3.669355644	3.262839028	4.201845545	3.37385698	4.077712995
"AK129559"	3.006944264	3.24389753	4.776725161	4.007751657	3.700561787	3.172855503
"AK129565"	4.283262485	2.828753426	3.27369491	2.452911665	2.935365451	3.578878348
"AK129588"	5.343969156	5.187011527	4.786287927	5.924009596	5.432194443	4.644456226
"AK129590"	5.641228093	5.39991618	5.568865124	7.001959832	6.85222986	9.357162028
"AK129607"	8.126522253	7.845206502	7.477287138	8.889539859	8.77874377	8.471074441
"AK129612"	4.190251375	3.943283738	4.019959833	4.407250766	3.664778631	5.053571882
"AK129619"	4.257591503	4.896402645	4.517401687	5.068021538	5.025387651	4.814858002
"AK129626"	5.215228169	3.737232468	4.373850021	4.212405918	3.87024634	4.117138135
"AK129633"	4.577459041	4.061586129	3.48483417	3.845911507	4.247752861	3.655477773
"AK129643"	4.060791028	3.838477848	2.913722387	3.717605143	3.967260849	3.671553804
"AK129645"	5.558475818	4.267408452	4.366546033	4.980788502	4.38236983	3.906024719
"AK129653"	2.504722077	3.068430055	3.471967788	3.09371228	3.609234893	2.85913469
"AK129657"	6.799857937	6.236823597	5.863844315	5.937285534	5.445865723	5.475976561
"AK129660"	4.633547458	4.084030239	3.067311733	4.977495167	5.156809172	4.251325232
"AK129663"	4.349605895	4.785435466	5.028078446	4.482409472	4.99293154	4.843003966
"AK129666"	10.46555957	9.781641667	8.286247705	9.698919927	7.718023862	9.585304724
"AK129671"	7.00702278	6.903104569	7.225253718	7.021474175	7.589556025	7.117736594
"AK129684"	11.79572767	12.44052864	11.53928839	11.33197163	11.07975296	11.61270294
"AK129685"	9.077704718	8.471092736	6.687606636	8.77634354	7.993545867	10.21269736
"AK129691"	3.131737631	3.457423564	3.948937188	5.480455788	3.683067594	4.334389501
"AK129697"	4.129126373	4.421277168	4.413959584	4.789233664	3.825846671	5.617236763
"AK129701"	5.930990378	5.371830649	5.825152147	5.110872674	3.698474095	5.045097808
"AK129721"	7.416394741	6.772998063	5.461862478	6.157260017	6.691962611	6.362071813
"AK129729"	6.66941234	5.937542137	6.963424415	5.490765856	6.28917972	6.261459356
"AK129769"	4.084268405	4.664937877	3.457423564	4.578902494	4.847044814	3.873901765
"AK129810"	4.365958434	4.93773044	4.684656061	6.142427734	5.986679424	5.713297149
"AK129882"	14.284332	14.04178919	13.5584818	13.99654239	13.85337049	13.98290909
"AK129895"	8.901465493	8.192055058	8.241287248	8.525560742	9.271477501	8.742842958
"AK129921"	4.706381358	5.28534673	3.312999092	3.934827841	4.054153872	3.353591478
"AK129923"	6.331346934	8.904623182	5.507785128	4.667551559	4.183732633	6.456178611
"AK129930"	4.028215507	3.829687222	3.265706926	3.358325926	3.546375922	4.03662641
"AK129938"	7.14404637	6.921740986	7.200681878	6.277521746	6.949477738	7.734586342
"AK129942"	11.39155245	11.54840281	11.71840521	11.98872714	11.6579072	12.61900476
"AK129955"	3.966144336	4.833552995	4.360504746	5.224854494	5.221413117	4.509968142
"AK129956"	11.41083911	11.70097712	11.05854021	11.57222997	11.69271339	11.33827682
"AK129961"	4.843612071	5.101284482	4.169187435	4.130024784	4.074162876	4.751597615
"AK129966"	7.276151397	6.863160414	5.90885613	6.303265669	5.820010425	5.915563923
"AK129974"	6.983913641	7.065743548	7.331812684	8.262745086	8.963031306	9.613066186
"AK129982"	9.865968289	10.34712127	10.26165868	10.41603345	10.23486939	10.72642416
"AK129990"	13.39095166	13.18148335	13.14531581	13.22309719	13.16414424	12.99110738
"AK130016"	3.294179603	3.294341372	3.960483909	3.183804079	3.045879767	2.614592068
"AK130020"	7.319461684	6.417282074	6.861083183	6.950933762	7.190193091	6.906812448
"AK130024"	5.548942096	5.679311189	4.994484688	4.028966899	4.509550172	5.129814655
"AK130030"	6.760082526	6.309443611	5.962278319	4.679181677	5.214967945	5.959243884
"AK130039"	3.584277058	3.715234455	3.34508407	2.71661783	3.684022006	3.717012836
"AK130044"	2.956781536	3.269167832	3.222943632	3.130996745	3.602088629	3.481996351
"AK130051"	5.216353974	3.925895009	4.488238629	4.886101369	4.318721752	4.736686045
"AK130055"	6.423421859	6.794929167	7.270755981	7.528840861	7.042214222	7.843909748
"AK130077"	12.97818964	12.76047149	11.8611502	11.91057179	11.6650386	11.5415461
"AK130121"	4.085237678	4.268614046	4.310267402	3.655683839	4.503723991	4.312803106
"AK130123"	11.99669697	11.98580982	12.57351112	12.19159932	12.41935533	12.65235693
"AK130148"	13.49352186	13.95129942	14.39698343	13.40405519	13.76293533	14.45711155
"AK130161"	5.905675816	5.924774506	4.687419077	4.577338185	5.199915718	4.799848873
"AK130172"	7.332366014	7.740617299	7.644165615	6.51465883	7.097804604	7.899280783
"AK130186"	11.81211829	11.5232655	11.80443833	11.36008555	11.44116349	11.62088144
"AK130189"	5.666387351	5.000063117	4.398671876	4.67895078	4.772793578	4.957622131
"AK130194"	4.224325882	3.851749041	3.279590153	2.933515987	3.23572706	2.806138423
"AK130201"	4.754080436	3.754192704	5.034537081	4.099093179	4.185374994	3.034603106
"AK130204"	3.254231207	4.427827387	3.23595677	3.747054349	4.910051442	4.92764998
"AK130224"	4.261733891	4.000477814	3.745484753	3.128854267	4.363016845	3.400264666
"AK130228"	3.55363083	4.236071611	3.58088112	3.305795461	4.057597567	2.685917729
"AK130238"	9.09998945	9.538632054	8.725807606	8.947630218	8.76767168	9.730675106
"AK130247"	6.610920004	6.773765613	6.527451983	6.868302782	7.448930677	7.049129745
"AK130248"	4.860520886	3.929024007	3.400155346	5.186021111	4.092495001	5.661538697
"AK130265"	3.745646092	3.785058759	3.832221664	3.94074935	4.199970667	4.144617459
"AK130267"	7.279444366	6.644254319	6.321419455	6.90108893	6.234995572	7.041462034
"AK130276"	7.349864161	6.922271599	5.351978078	7.425244442	6.055965656	6.464715637
"AK130277"	12.0012181	12.0659643	11.9197417	11.72702019	11.82526936	12.58043015
"AK130286"	2.781989116	2.991172609	3.184312037	3.953181413	4.947544603	3.066933028
"AK130290"	5.212203561	5.329941609	6.014989011	6.836619744	6.539048666	5.986294878
"AK130316"	3.813247616	4.141588104	3.196024687	3.769697699	4.51180957	3.323773564
"AK130317"	10.3566825	8.435344394	8.940187604	8.27029299	8.504631912	8.869722762
"AK130324"	3.308885057	4.145750811	3.72074907	4.091378259	4.265159313	4.762678355
"AK130326"	3.461319002	3.234792528	3.340576511	3.955154686	4.42516386	4.011146731
"AK130343"	5.675688928	5.901849196	4.937523305	5.340437648	4.264168579	5.21238257
"AK130344"	4.815124516	4.796260297	3.786868148	5.713638084	4.556368101	4.740463493
"AK130379"	3.078387812	3.112733489	2.886628181	2.795205883	2.728072882	2.740064059
"AK130385"	6.823382527	6.328258438	5.416684387	7.120892062	6.670263924	7.277712357
"AK130387"	8.151403236	7.141585039	7.807566802	7.116085033	6.397433344	8.050957093
"AK130389"	6.599954486	6.593689902	5.890035617	5.703075776	6.330708972	6.245691503
"AK130397"	3.654538652	4.537277427	3.371224286	2.847636188	3.363185097	3.943386896
"AK130404"	3.964426358	3.26186174	3.680943165	4.142454284	4.685239369	3.815042517
"AK130406"	5.724377422	5.972145797	5.852123719	6.201210399	5.56099613	5.751308388
"AK130422"	6.41196851	5.534098965	6.287518468	7.053524097	7.793567546	7.955841092
"AK130440"	3.394047619	3.044026841	2.979641262	2.76551353	3.659296667	3.4379734
"AK130452"	11.26803419	11.45060449	12.05427969	12.28890214	11.61303293	12.87877421
"AK130475"	2.754032318	2.713695815	4.21073952	3.08452354	3.060877473	3.283003132
"AK130499"	4.029258511	3.77216015	3.545016964	3.372422827	4.173942917	3.501872207
"AK130508"	2.338310307	4.349641277	2.949292129	3.639081633	3.925695661	4.036916478
"AK130511"	4.188321793	3.432585327	3.811286058	3.911029995	3.607259287	3.694779925
"AK130540"	3.8366513	3.344132541	4.679401277	4.486334666	4.123798608	4.649006065
"AK130544"	3.358621314	4.169011005	3.391479042	5.292560912	3.778629126	5.347871134
"AK130546"	13.52304781	13.36589463	12.934716	13.31899159	13.36917542	13.07099232
"AK130550"	2.459982361	2.97020945	2.90906262	2.813401552	3.153108135	3.641083553
"AK130567"	4.361585906	4.710227862	5.508374772	5.802885958	5.152990551	5.415586295
"AK130578"	3.63815495	3.23661507	4.270558842	4.767697168	4.442824095	3.566035766
"AK130614"	13.61019339	13.50675385	12.08072784	12.46155805	10.47940701	11.89388319
"AK130623"	4.631965683	4.737043137	4.756308124	3.260658014	3.548165323	4.042162775
"AK130627"	12.19635085	12.45251673	12.07671113	11.53498345	11.8478528	12.4018501
"AK130638"	6.644414405	6.310554618	6.710127278	6.590605013	6.307076917	6.717898465
"AK130657"	8.700465034	12.08119331	6.829471589	6.974385908	6.560690502	8.327478992
"AK130702"	3.968072315	4.003863049	2.995195046	3.913004268	3.466313882	3.218889637
"AK130705"	9.047971008	8.950395799	8.189985124	6.977821405	7.569623999	8.059122158
"AK130707"	8.445270658	7.664723175	7.069716128	8.529599607	8.479237434	6.595023199
"AK130711"	4.057077636	4.648891056	3.835115615	4.412253118	4.187474808	5.435185184
"AK130714"	10.998847	10.6246806	10.73738611	11.40710883	11.62389872	11.47811632
"AK130716"	6.711212672	6.480365306	4.942514505	5.776501464	6.745070568	2.499118777
"AK130719"	5.603994204	4.552764378	3.881596104	3.70168212	4.165365299	3.997671777
"AK130723"	4.915430072	5.145864912	3.843843184	4.691031591	5.00308047	3.904252863
"AK130724"	5.63144774	4.860635101	5.07138084	5.781653469	5.335040135	6.03052148
"AK130729"	3.032894284	3.854165249	2.84181214	2.899987643	3.640030866	2.817193455
"AK130739"	2.745796658	2.76151932	2.885496273	3.651143561	2.713541861	2.888947768
"AK130743"	8.71601757	8.236957975	9.300478633	11.79233354	10.26963399	11.58353389
"AK130744"	11.54690729	12.63571399	11.02602339	11.05505632	10.2475802	11.15287207
"AK130752"	4.487801454	5.840395252	4.288314262	3.968072315	3.492442878	4.242244265
"AK130753"	5.497174829	4.775277097	5.653392556	5.531680886	5.984149548	6.368286439
"AK130766"	7.581530518	7.562264561	7.825259655	7.465852875	6.55735954	7.682445483
"AK130776"	9.541558398	8.965112698	10.30196299	10.00446487	10.37465741	11.02304704
"AK130778"	4.670608099	5.668731845	5.167851642	5.518594935	6.383619629	5.757338001
"AK130795"	11.30078994	11.50515247	10.85561478	11.04804528	11.16109937	10.87687811
"AK130802"	4.246734899	4.15752884	4.10301918	4.501872207	5.144597067	4.282706671
"AK130820"	8.990496573	8.623181	7.893231746	8.389727265	8.142813167	7.919721445
"AK130831"	4.110889374	5.713316398	4.9242852	3.979357739	4.410232546	5.08643137
"AK130833"	5.140655972	5.114591908	5.866237894	7.042121178	6.308855941	7.67954414
"AK130839"	6.617294074	6.022338959	5.61029847	6.647052544	5.551842048	6.398311032
"AK130848"	5.943747893	6.945169903	5.494261988	5.166353923	4.890412644	5.507785128
"AK130849"	8.783640646	8.967553386	8.500716024	8.125116376	8.98169913	8.658486783
"AK130852"	4.261448072	4.196638516	4.18666694	4.140042399	4.147029857	5.32163592
"AK130865"	7.482674065	7.179287105	7.17751422	7.405206149	7.2923382	7.217301492
"AK130873"	3.487975054	4.120476362	3.788529114	3.435121828	3.614804058	3.882104995
"AK130874"	10.3862295	10.02738783	10.12512335	10.37589686	10.44713097	10.56755429
"AK130887"	7.510469072	6.053941082	6.543987627	6.815192418	7.222903071	7.265012059
"AK130906"	6.039177883	4.935351306	5.427488848	3.53216732	4.485149855	4.926639947
"AK130913"	4.015684888	3.116897018	3.757450016	3.693631917	3.946057071	4.717818972
"AK130920"	5.239718808	5.433547052	4.204492894	3.914813243	3.812457152	5.068189259
"AK130927"	2.892391026	3.368586779	3.759187799	3.559149148	3.725359441	3.117429084
"AK130928"	8.672790213	8.41013967	7.909070423	7.903006325	7.162113338	7.898881284
"AK130930"	12.22001755	12.33023116	13.22080693	12.48611757	12.99513617	13.45330244
"AK130931"	3.294179603	3.569491092	3.755197381	2.913109615	3.217882109	2.503348735
"AK130938"	6.445329431	6.473960583	6.031013562	6.797500713	7.211192324	7.401965744
"AK130940"	6.884379351	6.273124205	5.689729668	7.154081894	5.557869552	6.615304465
"AK130941"	5.370903577	5.932512416	6.280906219	5.430539529	6.101418964	6.5922537
"AK130944"	6.52927593	7.84682988	7.339796569	6.51679524	7.94211155	7.874476085
"AK130995"	3.269990634	3.520422249	4.726629618	3.751345884	3.252097703	3.48123435
"AK131024"	4.977444794	4.35351385	4.512201598	6.742733844	7.849572741	6.101131073
"AK131039"	4.235344128	4.224734898	4.639324789	4.744720839	3.718153359	3.967519092
"AK131047"	12.29352122	12.35751552	12.56485687	12.56463925	12.81239091	12.70903051
"AK131060"	11.46776606	11.42166781	12.20698683	11.36688656	11.56401584	11.79097635
"AK131104"	7.661402592	7.522616838	7.423399168	8.03337179	8.487128155	7.586327156
"AK131191"	5.331196429	4.224403064	5.043729452	5.234547305	4.652486495	4.637859445
"AK131194"	6.56174312	5.993764924	4.653363891	5.911787439	5.960507077	4.859104864
[truncated: 3,353,655 more chars]
